# Supplementary material for: FoTeRs: a novel family of telomere-associated retrotransposons in Fusarium oxysporum
Source: Mob DNA. 2025 Nov 24;17:5. doi: 10.1186/s13100-025-00385-6 (PMC12857005; doi:10.1186/s13100-025-00385-6)
Supplement: Supplementary file 3 — Supplementary Material 3. Table S3. Tandem repeats identified within FoTeR elements across F. oxysporum strains. Both shared and strain-specific variable number tandem repeats (VNTRs) are included for each strain, detailing the repeat identifier, the full tandem repeat sequence, its genomic location, and the number of copies. The table also includes internal subheadings to distinguish between shared and strain-specific VNTRs for each strain. [file 13100_2025_385_MOESM3_ESM.xlsx]

## Sheet: Fo47
Repeat Identifiers	Tandem Repeat Sequence	Location	No. of Copies
Fo47-FoTeR's Shared STRs
A	GGGTCAGGCTTT	13-40	2.33333
A	GGGTCAGGCTTT	132-159	2.33333
A	GGGTCAGGCTTT	251-278	2.33333
A	GGGTCAGGCTTT	370-397	2.33333
A	GGGTCAAGGTCA	394-423	2.5
B	TCCTTTTTT	456-479	2.66667
C	CAAAGG	1077-1090	2.33333
D	ACCCTAG	1101-1115	2.14286
E	GACCCTCAAGAG	1200-1236	3.08333
F	CCCTAA	1418-1429	2
G	TACCTCTTTTTC	1490-1527	3.16667
H	CAAGAAGAACCTACCCTACAGCCAAAC	1533-1604	2.66667
I	CTAGGG	1815-1829	2.5
J	CTATAG	2374-2385	2
K	TCTCTTTTTATC	4386-4465	7.2
Fo47-FoTeR's Specific STRs
SS1	CAGGGT	384-406	3.83333
SS2	TATTCTAGCTATATCTCCCTCTTTTAGCTTTCCTAGCTATACCTCCCTTTTAGCT	4204-4332	2.34545

## Sheet: Fo5176
Repeat Identifiers	Tandem Repeat Sequence	Location	No. of Copies
Fo5176-FoTeR's Shared STRs
A	GGGTCAGGCTTT	247-274	2.33333
A	GGGTCAGGCTTT	366-393	2.33333
A	GGGTCAGGCTTT	485-512	2.33333
A	GGGTCAGGCTTT	604-631	2.33333
A	GGGTCAAGGTCA	628-657	2.5
B	CAAAGG	1311-1324	2.33333
D	ACCCTAG	1335-1349	2.14286
E	GACCCTCAAGAG	1434-1470	3.1
F	CCCTAA	1652-1663	2
G	TACCTCTTTTTC	1724-1761	3.16667
H	CAAGAAGAACCTACCCTACAGCCAAAC	1767-1838	2.66667
I	CTAGGG	2049-2063	2.5
J	CTATAG	2608-2619	2
K	TCTCTTTTTATC	4620-4699	7.2
Fo5176-FoTeR's Specific STRs
SS1	TGGGGT	6--19	2.2
SS2	GCCCAA	43-54	2
SS3	GGTCAG	635-660	4.33333
SS4	CCTTTTTTT	711-733	2.7
SS5	TTCTAGCTATATCTCCTCTTTTAGCTTACCCTAGCTATACCTCCCTTTACTACCTATTCTAGCTATATCTCCCTCTTTTAGCTT	4440-4594	1.84524

## Sheet: II5
Repeat Identifiers	Tandem Repeat Sequence	Location	No. of Copies
FoII5-FoTeR's Shared STRs
A	GGGTCAAGGTCA	3018-3089	6
L	TAAGGT	3129-3142	2.33333
B	TCCTTTTTT	3200-3218	2.11111
C	CAAAGG	3763-3776	2.33333
H	CAAGAAGAACCTACCCTACAGCCAAAC	4263-4325	2.33333
J	CTATAG	5105-5116	2
FoII5-FoTeR's Specific STRs
SS1	GATAAT	1152-1163	2
SS2	AGGGTCTAGGTC	2757-2786	2.5
SS3	GGGTTAGGCTTT	2782-2817	3
SS4	TATAGAGA	2858-2873	2
SS5	AGGTCAGGGTCT	2885-2919	2.91667
SS6	GGGTTAGGCTTT	2915-2950	3
SS7	TATAGAGA	2991-3006	2
SS8	TTTTTTATATCTCTTTATACTTACCC	3214-3268	2.11538
SS9	CTTATCTCT	3290-3307	2
SS10	CCTGAC	6816-6827	2
SS11	TTAGCTATATCCCTCTTTACTAGCTCT	6918-7054	5.07407
SS12	TTTATTCCTCTCTTTATCTCTTTTTATCTCTTT	7128-7196	2.09091

## Sheet: Race3
Repeat Identifiers	Tandem Repeat Sequence	Location	No. of Copies
race3-FoTeR's Shared STRs
M	TTATATAGCTTCTAGCTATCTCT	162-369	9.04348
N	TATCTCTTT	358-387	3.33333
race3-FoTeR's Specific STRs
SS1	AGAAAG	1038-1050	2.2
SS2	TTCTTCAAGGTC	1215-1268	4.5
SS3	ACCTATCTTCCTTCTTA	3952-3993	2.47059
SS4	TATCTCTTTCTTATCTC	4036-4100	3.82353
SS5	TCTTTA	4165-4177	2.16667

## Sheet: BRIP62122
Repeat Identifiers	Tandem Repeat Sequence	Location	No. of Copies
BRIP62122-FoTeR's Shared STRs
O	TTTATA	218-230	2.2
P	TTATAATA	1129-1144	2
Q	ATATTT	1149-1168	3.3
R	TAATTTA	1525-1538	2
S	TTAGGGTTGGG	1659-1692	3.09091
L	GGGTCAGACTTT	1689-1904	18
T	GGTCAGGCTCAA	1899-1939	3.41667
U	AAGGTT	1939-1956	3
L	TAAGGT	1962-1973	2
V	TAAAAT	1992-2009	3
W	TTTTAA	2017-2034	3
M	TTATATAGCTTCTAGCTATCTCT	2111-2228	5.13043
X	CAGAGG	2719-2733	2
Y	AGCCCT	2145-2156	2
N	TATCTCTTT	2220-2239	2.22222
Z	TCCTCAAGGTCACCTCAAAGG	3072-3179	5.14286
AA	TTATAT	6124-6135	2
AB	TATCTCTTT	6133-6170	4.2
BRIP62122-FoTeR's Specific STRs
SS1	TTTTATCTTATTTTATTTTTTTATTATTTTACTTCT	620-744	3.47222
SS2	TTATTTTATATCTCTTTTATTTTTACTTATTCTTATTC	743-824	2.15789
SS3	TATTTTATTTT	934-955	2
SS4	TAAAAA	1107-1122	2.5
SS5	TATTTTTTTATTTTATTTATTATATTTATTAC	1238-1433	6.4
SS6	TATATT	1466-1486	3.3
SS7	CTCTATCCCTTTCCTATCTCTATCTCTTTCTTATTTATATCTCTTTCCTAT	5959-6099	2.76471

## Sheet: MAFF727510
Repeat Identifiers	Tandem Repeat Sequence	Location	No. of Copies
MAFF727510-FoTeR's Shared STRs
AC	ATATTT	658-677	3.33333
Q	TATATT	975-995	3.5
R	TAATTTA	1034-1047	2
S	TTAGGGTTGGG	1168-1207	3.63636
L	GGGTCAGACTTT	1204-1330	10.5833
T	GGTCAGGCTCAA	1325-1365	3.41667
U	AAGGTT	1365-1382	3
V	TAAAAT	1400-1417	3
W	TTTTAA	1425-1442	3
M	TTATATAGCTTCTAGCTATCTCT	1519-1636	5.13043
N	TATCTCTTT	1628-1647	2.22222
X	CAGAGG	2129-2143	2.5
Y	AGCCCT	2153-2164	2
AA	TTATAT	5462-5473	2
AB	TATCTCTTT	5471-5497	3
MAFF727510-FoTeR's Specific STRs
SS1	TGGCCCACTTGCTTATC	614-646	2
SS2	TATTCTTTTATTTTATTTATTATATTTATTAC	747-942	6.125
SS3	TATCCCACAGACCCAAGCCAGACC	2383-2433	2.125
SS4	TCAAGGTCACCTCAAAGGTCCTCC	2459-2580	5.08333
SS5	TTCTTATCTCTATCTCT	5335-5437	6.05882
SS6	TCTATCTCTTTCCTA	5397-5444	3.2

## Sheet: GL1080
Repeat Identifiers	Tandem Repeat Sequence	Location	No. of Copies
GL1080-FoTeR's Shared STRs
S	TTAGGGTTGGG	475-502	2.54545
L	GGGTCAGACTTT	499-613	9.58333
AD	AAGGTC	616-659	7.33333
U	AAGGTT	654-665	2
L	TAAGGT	671-682	2
V	TAAAAT	701-718	3
W	TTTTAA	726-743	3
M	TTATATAGCTTCTAGCTATCTCT	820-913	4.08696
N	TATCTCTTT	905-924	2.22222
X	CAGAGG	1405-1419	2.5
Y	AGCCCT	1429-1440	2
Z	TCCTCAAGGTCACCTCAAAGG	1723-1830	5.14286
GL1080-FoTeR's Specific STRs
SS1	TTTTATCTA	196-215	2.22222
SS2	TAGCGTGTTTTTATTTTATATGTAATTGCAAATCGGGTCTACTACACCCGATTTCACCTATTGGGGG	274-477	3.04478
SS3	CTAACCTATCTTCCTTC	4540-4584	2.64706
SS4	TACCTATATCTCTTTCCTATCTCTATCTCTTTCCTATCTCTATCTCTTTCC	4604-4716	2.21569

## Sheet: GL1315
Repeat Identifiers	Tandem Repeat Sequence	Location	No. of Copies
GL1315-FoTeR's Shared STRs
S	TTAGGGTTGGG	69-95	2.45455
T	GGTCAGGCTCAA	171-233	5.25
U	AAGGTT	229-240	2
L	TAAGGT	246-258	2.16667
V	TAAAAT	276-293	3
W	TTTTAA	301-318	3
M	TTATATAGCTTCTAGCTATCTCT	394-487	4.08696
N	TATCTCTTT	479-498	2.22222
X	CAGAGG	930-944	2.5
Y	AGCCCT	954-965	2
Z	TCCTCAAGGTCACCTCAAAGG	1281-1409	6.14286
GL1315-FoTeR's Specific STRs
SS1	TTAGGGTCAGAC	89-164	6.33333
SS2	TTCTCTTTTCCCTAT	4125-4163	2.6
SS3	TATCTCTATCTCTTTCC	4163-4266	6.11765

## Sheet: GL1381
Repeat Identifiers	Tandem Repeat Sequence	Location	No. of Copies
GL1381-FoTeR's Shared STRs
O	TTTATA	72-85	2.33333
Q	TATATT	949-963	2.5
P	TTATAATA	966-981	2
AC	ATATTT	990-1003	2.33333
S	TTAGGGTTGGG	1475-1501	2.45455
L	GGGTCAGACTTT	1498-1616	9.8
T	GGTCAGGCTCAA	1617-1658	3.5
AD	AAGGTC	1652-1675	4
L	TAAGGT	1681-1693	2.16667
V	TAAAAT	1709-1733	4.16667
W	TTTTAA	1736-1753	3
M	TTATATAGCTTCTAGCTATCTCT	1830-1947	5.13043
Z	TCCTCAAGGTCACCTCAAAGG	2791-2898	5.14286
AA	TTATAT	5822-5833	2
AB	TATCTCTTT	5831-5867	4.11111
GL1381-FoTeR's Specific STRs
SS1	TATATTA	116-129	2
SS2	TTTTATCTTCTTTTATTTTTTTATTTTTTTACTTCT	468-592	3.47222
SS3	CTTATATCTCTTCTTATTTTTA	595-635	1.86364
SS4	TTCTTCTTATTTTATAC	623-669	2.76471
SS5	TTTATTTACTCTTCTTCTTATTTTA	644-700	2.28
SS6	TTTATT	783-801	3.16667
SS7	TTATTTT	1064-1083	2.85714
SS8	TATTTATTTATTTTATTTATTATATTTATTAC	1065-1180	3.625
SS9	TTTATTTATTATATTTATTACTATTCTTTTAT	1128-1253	3.9375
SS10	ATATTT	1285-1304	3.33333
SS11	TTTTCTA	1309-1322	2
SS12	AATATA	1355-1374	3.33333
SS13	CAGAGG	2440-2454	2.5
SS14	AGCCCT	2464-2475	2
SS15	TCTATCCCTTTCTATCTCTATCTCTTTCCTATTTCTATATCTTACCTATT	5658-5804	2.94

## Sheet: MoTeR
Repeat Identifiers	Tandem Repeat Sequence	Location	No. of Copies
M. oryzae-MoTeR's Shared STRs
F	AATCCC	2118-2130	2
M. oryzae-MoTeR's Specific STRs
SS1	CCCGAA	1-12	2
SS2	GGGGCTATTTATGCGCTTTAATTTGTGC	13-63	8
SS3	TATTT(ATGCGCTTTAATT)TGAGCGGGGC	477‐553	2.8
SS4	TTTTTCTTTTTTTTTTTT	383-418	2
SS5	TATTTATGCGCTTTAATTTGAGCGGGGCTATTAATGCGCTTTAATTTACAAATTTB	510-636	2.3
SS6	ATTGCTATTATTATCGTTACTATTATTATT	668-724	1.9
SS7	TTTCGTAGGCTTTGC	794-852	3.9
SS8	TTTTTC	876-892	2.9
SS9	TTTACCTGTTTTATTAGCGGTTTACCTGCTTTTATTACCTGGTTCCCC	909-1174	2.6
SS10	GTTTTTACTAGCAGTTAAATTTACCTTTTTAAGGTTATTTACCTGCTTTTATTCACAGGGCACCCCT	1203-1389	3
SS11	CTCCAA	1546-1558	2
SS12	ATAACCCCAGGGTTA	1904-1953	3.3
SS13	TAAATAACG	4196-4222	3
SS14	TTTTTG	4690-4832	23.8
SS15	TTTGTTTTA	4835-4853	2
SS16	TTTTTTC	4916-4941	3.7
