# Supplementary material for: FoTeRs: a novel family of telomere-associated retrotransposons in Fusarium oxysporum
Source: Mob DNA. 2025 Nov 24;17:5. doi: 10.1186/s13100-025-00385-6 (PMC12857005; doi:10.1186/s13100-025-00385-6)
Supplement: Supplementary file 4 — Supplementary Material 4. Table S4. Detailed FoTeR integration site information and flanking sequence architecture. This table illustrates the structural organization of FoTeR and truncated FoTeR (tFoTeR) insertions at chromosomal ends of each strain, detailing strand-specific junction features, including flanking repeat sequences, adjacent telomeric repeats, and copy number estimates for both 5′ and 3′ ends of FoTeR insertions. Repeat sequences are annotated with motif identity and approximate tandem copy number; for example, 'TAACCC/3.5' indicates the motif 'TAACCC' is repeated 3.5 times. The status of each FoTeR element (full-length or truncated) is displayed in the column 'FoTeR/tFoTeR.' Full-length FoTeR elements are designated as 'FoTeR.' Truncated FoTeRs (tFoTeRs) are denoted by their genomic coordinates within parentheses, where the coordinates indicate the start and end positions of the identified truncated element. For example, (1-145) signifies a tFoTeR truncated from its 3' end at location 145 bp, while (4494-6201) indicates a tFoTeR truncated from its 5' end at location 4494 bp. Asterisks (*) in columns detailing telomeric repeats of tFoTeRs indicate that tFoTeR/s in that chromosome end in that strain were truncated at the respective end, so there is no telomeric association with that end. [file 13100_2025_385_MOESM4_ESM.xlsx]

## Sheet: Fo47
Chromosome	Telomere	5' Flanking Sequence /Copy No.	5' Telomeric Repeat/copies	FoTeR/tFoTeR	3' Telomeric Repeat /copies	3' Flanking Sequence/copies
CP052038.1	1	AATAGT/1	ACCTA/1	(2972-4599)	TAACCC/4.5	AAAGGC/1
	2	No FoTeR
CP052039.1	3	No FoTeR
	4	AATAGT/1	ACCTA/1	FoTeR	TAACCC/4.0	TTATAT/1
CP052040.1	5	No FoTeR
	6	No FoTeR
CP052041.1	7	No FoTeR
	8	No FoTeR
CP052042.1	9	No FoTeR
	10	AATAGT/1	ACCTA/1	(3919-4599)	TAACCC/4.5	AAAGTT/1
CP052043.1	11	No FoTeR
	12	No FoTeR
CP052044.1	13	No FoTeR
	14	No FoTeR
CP052045.1	15	AATAGT/1	ACCTA/1	FoTeR	TAACCC/3.5	TCTTAC/1
	16	No FoTeR
CP052046.1	17	AATAGT/1	ACCTA/1	(3515-4599)	TAACCC/4.5	GAGCCG/1
	18	No FoTeR
CP052047.1	19	No FoTeR
	20	No FoTeR
CP052048.1	21	AATAGT/1	ACCTA/1	(3390-4599)	TAACCC/4.5	GAGCCG/1
	22	No FoTeR
CP052049.1	23	No FoTeR
	24	No FoTeR

## Sheet: Fo5176
Chromosome	Telomere	5' Flanking Sequence /Copy No.	5' Telomeric Repeat/copies	FoTeR/tFoTeR	3' Telomeric Repeat /copies	3' Flanking Sequence/copies
CP128299.1	1	No FoTeR
	2	ACTAGC/1	TAACCC/1	(1-137)(3206-4833)	TAACCC/4.3	AAAGGC/1
CP128298.1	3	*	*	(2374-4574)	TAACCC/4.3	TTTTTT/1
	4	No FoTeR
CP128296.1	5	ACTAGC/1	TAACCC/1	(1-135)	*	*
	6	No FoTeR
CP128295.1	7	No FoTeR
	8	No FoTeR
CP128294.1	9	ACTAGC/1	TAACCC/1	(1-135)	*	*
	10	No FoTeR
CP128297.1	11	No FoTeR
	12	ACTAGC/1	TAACCC/1	(1-139)	*	*
CP128292.1	13	ACTAGC/1	TAACCC/1	(1-135)	*	*
	14	No FoTeR
CP128289.1	15	ACTAGC/1	TAACCC/1	(1-136)(3747-4833)	TAACCC/3.4	GAGCCG/1
	16	No FoTeR
CP128290.1	17	ACTAGC/1	TAACCC/1	(1-134)(1-137)	*	*
	18	ACTAGC/1	TAACCC/1	(1-138)	TAACCC/4.3	TTTATT/1
CP128284.1	19	No FoTeR
	20	No FoTeR
CP128288.1	21	No FoTeR
	22	No FoTeR
CP128293.1	23	ACTAGC/1	TAACCC/1	(1-135)	*	*
	24	ACTAGC/1	TAACCC/1	(1-137)(4153-4833)	TAACCC/4.1	AAAGTT/1
CP128285.1	25	No FoTeR
	26	ACTAGC/1	TAACCC/1	FoTeR	TAACCC/3.1	AGGCAC/1
CP128291.1	27	ACTAGC/1	TAACCC/1	(1-135)	*	*
	28	ACTAGC/1	TAACCC/1	(1-135)(1-134)	*	*
CP128286.1	29	ACTAGC/1	TAACCC/1	(1-132)(1-135)	*	*
	30	ACTAGC/1	TAACCC/1	(1-135)	*	*
CP128283.1	31	No FoTeR
	32	No FoTeR
CP128287.1	33	No FoTeR
	34	No FoTeR
CP128282.1	35	No FoTeR
	36	No FoTeR

## Sheet: II5
Chromosome	Telomere	5' Flanking Sequence /Copy No.	5' Telomeric Repeat/copies	FoTeR/tFoTeR	3' Telomeric Repeat /copies	3' Flanking Sequence/copies
CM063116.1	1	GTCTGT/1	TAACC/1	FoTeR	TAACCC/3.3	TGACCT/1
	2	No FoTeR
CM063117.1	3	*	*	(4665-4678)	*	*
	4	No FoTeR
CM063118.1	5	GTCTGT/1	TAACC/1	FoTeR	TAACCC/3.6	TTCCTC/1
	5	*	*	(2152-2760) (7132-7285)(7159-7285)	TAACCC/3.8 & TAACCC/3.3	TTTTTT/1 & GACTCC/1
	6	GTCTGT/1	TAACC/1	(1-1647) (843-2764)	*	*
CM063119.1	7	GTCTAT/1	TAAC/1	(1-2761) (4324-7285)	TAACCC/3.3	GGTACC/1
	8	*	*	(3861-7285)	TAACCC/3.3	CTTATA/1
CM063120.1	9	No FoTeR
	10	No FoTeR
CM063121.1	11	*	*	(6164-7285)	TAACCC/3.8	TGTAAT/1
	12	No FoTeR
CM063122.1	13	*	*	(753-7285)	TAACCC/3	AAAGTT/1
	14	*	*	(1167-1514)(843-2760)(633-2766)	*	*
CM063123.1	15	GTCTGT/1	TAAC/1	(1-2753)(2019-2760)	*	*
	16	No FoTeR
CM063124.1	17	No FoTeR
	18	No FoTeR
CM063125.1	19	*	*	(381-2760)	*	*
	20	No FoTeR
CM063126.1	21	No FoTeR
	22	*	*	(5751-7285)	TAACCC/3.3	TCCTAG/1

## Sheet: Race3
Chromosome	Telomere	5' Flanking Sequence /Copy No.	5' Telomeric Repeat/copies	FoTeR/tFoTeR	3' Telomeric Repeat /copies	3' Flanking Sequence/copies
CM012187.1	1	No FoTeR
	2	No FoTeR
CM012188.1	3	No FoTeR
	4	No FoTeR
CM012189.1	5	No FoTeR
	6	No FoTeR
CM012190.1	7	No FoTeR
	8	No FoTeR
CM012191.1	9	TTTGGA/1	CCAATC/1	(1-159)	*	*
	10	No FoTeR
CM012192.1	11	TTTGGA/1	CCAATC/1	FoTeR	TAACCC/4.3	TCTTTT/1
	12	No FoTeR
CM012193.1	13	No FoTeR
	14	TTTGGA/1	CCAATC/1	(1-159)	*	*
CM012194.1	15	TTTGGA/1	CCAATC/1	(1-159)	*	*
	16	No FoTeR
CM012195.1	17	No FoTeR
	18	No FoTeR
CM012196.1	19	No FoTeR
	20	No FoTeR

## Sheet: BRIP62122
Chromosome	Telomere	5' Flanking Sequence /Copy No.	5' Telomeric Repeat/copies	FoTeR/tFoTeR	3' Telomeric Repeat /copies	3' Flanking Sequence/copies
CM040485.1	1	CAATCA/2	AACCCT/1	(1-145)(4494-6201)	TAACCC/4.O0	TAGTATC/1
	2	CAATCA/2	AACCCT/1	(1-1014)(1735-6276)	TAACCC/3.5	ACCTTG/1
CM040486.1	3	No FoTeR
	4	CAATCA/2	AACCCT/1	FoTeR	TAACCC/3.5	TACGGA/1
CM040487.1	5	CAATCA/2	AACCCT/1	FoTeR	TAACCC/3.5	GAGATC/1
	6	CAATCA/2	AACCCT/1	FoTeR	TAACCC/4.5	AAAAGA/1
CM040488.1	7	*	*	(1792-6279)(6014-6279)(5862-6279)	TAACCC/4.0	TCTTTC/1
	8	CAATCA/2	AACCCT/1	(1-1014)(1746-6279)	TAACCC/3.5	TTTTTA/1
CM040489.1	9	CAATCA/2	AACCCT/1	FoTeR	TAACCC/3.5	ATTACT/1
	10	CAATCA/2	AACCCT/1	(1-902)FoTeR(1773-6279)	TAACCC/3.0	CGTCTG/1
CM040490.1	11	CAATCA/2	AACCCT/1	(1-149)	*	*
	12	CAATCA/2	AACCCT/1	FoTeR	TAACCC/4.0	GTGTGC/1
	12	CAATCA/2	AACCCT/1	(1-146)	*	*
CM040491.1	13	CAATCA/2	AACCCT/1	FoTeR	TAACCC/3.5	GGAGAA/1
	14	CAATCA/2	AACCCT/1	FoTeR	TAACCC/3.5	GCTCTT/1
	14	CAATCA/2	AACCCT/1	(1-146)(5762-6279)	TAACCC/4.2	GCTCTT/1
CM040492.1	15	CAATCA/2	AACCCT/1	FoTeR	TAACCC/3.5	GCTATT/1
	16	CAATCA/2	AACCCT/1	(1-145)	*	*
CM040493.1	17	CAATCA/2	AACCCT/1	FoTeR	TAACCC/3.5	GCTATT/1
	17	*	*	(4886-6279)	TAACCC/4.0	GCTATT/1
	18	No FoTeR
CM040494.1	19	CAATCA/2	AACCCT/1	(1-145)	*	*
	20	CAATCA/2	AACCCT/1	FoTeR	TAACCC/4.0	TATGTG/1
CM040495.1	21	CAATCA/2	AACCCT/1	(1-145)	*	*
	22	CAATCA/2	AACCCT/1	FoTeR	TAACCC/6.0	TCCATA/1

## Sheet: MAFF7272510
Chromosome	Telomere	5' Flanking Sequence /Copy No.	5' Telomeric Repeat/copies	FoTeR/tFoTeR	3' Telomeric Repeat /copies	3' Flanking Sequence/copies
CM040496.1	1	No FoTeR
	2	No FoTeR
CM040497.1	3	*	*	(5219-5611)	TAACCC/4.0	GTCCTA/1
	4	No FoTeR
CM040498.1	5	*	*	(4696-5611)	TAACCC/3.5	GACTTA/1
	6	*	*	(147-5611)	TAACCC/3.5	AAAAGA/1
CM040499.1	7	No FoTeR
	8	No FoTeR
CM040500.1	9	No FoTeR
	10_1	CACTTG/1	TAACCC/2	FoTeR	TAACCC/4.0	GAAGCT/1
	10_2	CTAATA/1	CCCTAA/4	(5033-5611)	TAACCC/3.0	CGTCTG/1
CM040501.1	11	*	*	(4018-5611)	TAACCC/8.0	GC(CTACTT)2
	12	No FoTeR
CM040502.1	13	No FoTeR
	14	No FoTeR
CM040503.1	15	AGCCTG/1	TAAC/1	FoTeR(25-5611)	TAACCC/3.5	GAGAAT/1
	16	CACTTG/1	TAACCC/2	FoTeR	TAACCC/3.5	GTCGCC/1
CM040504.1	17	No FoTeR
	18	No FoTeR
CM040505.1	19	*	*	(1210-5611)	TAACCC/3.5	GAGCCT/1
	20	*	*	(2724-5611)	TAACCC/3.5	GCTTCC/1
CM040506.1	21	No FoTeR
	22	No FoTeR
CM040507.1	23	No FoTeR
	24	No FoTeR

## Sheet: GL1080
Chromosome	Telomere	5' Flanking Sequence /Copy No.	5' Telomeric Repeat/copies	FoTeR/tFoTeR	3' Telomeric Repeat /copies	3' Flanking Sequence/copies
CM029222.1	1	TAATAA/1	CCTAAC/1	(1-477)(3871-4897)	TAACCC/4.0	AGTTAA/1
	2	TAATAA/1	CCTAAC/1	FoTeR	TAACCC/6.0	AGGCAC/1
CM029223.1	3	No FoTeR
	4	TAATAA/1	CCTAAC/1	(1-410)(1-479)	*	*
CM029233.1	5	No FoTeR
	6	TAATAA/1	CCTAAC/1	(1-477)(475-4897)	TAACCC/3.0	AGTCCA/1
CM029234.1	7	No FoTeR
	8	No FoTeR
CM029224.1	9	TAATAA/1	CCTAAC/1	(1-407)(620-4897)	TAACCC/3.0	AGACAG/1
	10	TAATAA/1	CCTAAC/1	(1-410)(1985-4897)	TAACCC/4.0	TGGCCC/1
CM029225.1	11	TAATAA/1	CCTAAC/1	(1-410)(1-475)(274-478)(4604-4897)	TAACCC/4.0	TATAATA/1
	12	TAATAA/1	CCTAAC/1	(1-479)(1-480)(274-480)(274-480)(643-4897)	TAACCC/3.5	GATTCC/1
CM029226.1	13	TAATAA/1	CCTAAC/1	(1-361)(4476-4897)	TAACCC/4.5	GCAATT/1
	14	TAATAA/1	CCTAAC/1	(1-343)(4479-4897)	TAACCC/4.0	TATAATA/1
CM029227.1	15	TAATAA/1	CCTAAC/1	(1-479)	*	*
	16	TAATAA/1	CCTAAC/1	(1-479)(1-343)(475-4897)	TAACCC/4.5	GCACTT/1
CM029228.1	17	TAATAA/1	CCTAAC/1	(1-343)(950-4897)	TAACCC/3.5	GATTCC/1
	18	TAATAA/1	CCTAAC/1	FoTeR	TAACCC/3.5	GAGGAG/1
CM029229.1	19	TAATAA/1	CCTAAC/1	FoTeR	TAACCC/3.5	GCTATA/1
	20	TAATAA/1	CCTAAC/1	(1-410)(1357-4897)(4127-4897)(3364-3544)(4066-4897)	TAACCC/4.0	GCAGTC/1
CM029230.1	21_1	TAATAA/1	CCTAAC/1	(1-469)(1-343)(1-340)(1-410)	*	*
	21_2	TAATAA/1	CCTAAC/1	FoTeR	TAACCC/4.0	TTCTTC/1
	22	No FoTeR
CM029231.1	23	TAATAA/1	CCTAAC/1	(1-410)(1-479)(1-410)(1-345)	*	*
	24_1	TAATAA/1	CCTAAC/1	FoTeR	TAACCC/4.0	TGCCAT/1
	24_2	TAATAA/1	CCTAAC/1	(1-410)	*	*
CM029232.1	25	TAATAA/1	CCTAAC/1	(1-410)(1-372)(1-410)(1-392)(1-478)	*	*
	26	TAATAA/1	CCTAAC/1	(1-410)(1-343)	*	*
CM029235.1	27	No FoTeR
	28	TAATAA/1	CCTAAC/1	(1-410)(1-477)	*	*

## Sheet: GL1315
Chromosome	Telomere	5' Flanking Sequence /Copy No.	5' Telomeric Repeat/copies	FoTeR/tFoTeR	3' Telomeric Repeat /copies	3' Flanking Sequence/copies
CM040192.1	1	CAAAAT/1	TAACCC/2	(3699-4456)	TAACCC/3.3	ACCTTG/1
	2	No FoTeR
CM040193.1	3	CAAAAT/1	TAACCC/2	(1368-4456)	TAACCC/4.3	ATAAAA/1
	4	No FoTeR
CM040194.1	5	*	*	*	TAACCC/4.3	AAAAAA/1
	6	CAAAAT/1	TAACCC/2	FoTeR	TAACCC/3.3	ACCTTG/1
	6	*	*	(4039-4456)	TAACCC/3	GACACA/1
CM040195.1	7	CAAAAT/1	TAACCC/2	(2033-4456)	TAACCC/3.3	GGCTTT/1
	8	CAAAAT/1	TAACCC/2	FoTeR	TAACCC/6.3	AAAAAC/1
CM040196.1	9	No FoTeR	*	*	*	*
	10	CAAAAT/1	TAACCC/2	FoTeR (31-4456)	TAACCC/3.5	TCTTTC/1
CM040197.1	11	No FoTeR	*	*	*	*
	12	*	*	(2028-4456), (3683-4456), (3828-4456)	TAACCC/3.8 & 5.2	TGCCTC/1 & CGCGCT/1
CM040198.1	13	No FoTeR
	14	No FoTeR
CM040199.1	15	No FoTeR
	16	*	*	(1896-4456)	TAACCC/4.3	TTTTTT/1
CM040200.1	17	No FoTeR
	18	*	*	(3355-4085)	*	*
CM040201.1	19	*	*	(3947-4110)	*	*
	20	*	*	FoTeR (70-4456)	TAACCC/3.2	GCAGCC/1
CM040202.1	21	CAAAAT/1	TAACCC/2	FoTeR	TAACCC/6	CTATCC/1
	22	CAAAAT/1	TAACCC/2	*	TAACCC/4.2	AAAAAA/1

## Sheet: GL1381
Chromosome	Telomere	5' Flanking Sequence /Copy No.	5' Telomeric Repeat/copies	FoTeR/tFoTeR	3' Telomeric Repeat /copies	3' Flanking Sequence/copies
CM029236.1	1	*	*	(226-5978)	TAACCC/4.2	TTATTT/1
	2	No FoTeR
CM029237.1	3	No FoTeR
	4	ACCCAA/3	CCCTAA/1	FoTeR	TAACCC/4.8	TGACTT/1
	4	*	*	(3733-5555)	*	*
CM029247.1	5	No FoTeR		*
	6	No FoTeR		*
CM029248.1	7	*	*	(1359-5978)	TAACCC/3.5	GGCATC/1
	8	No FoTeR		*
CM029238.1	9	ACCCAA/10	CCCTAA/1	(1132-5745)	TAACCC/4.3	AAAAGA/1
	9	*	*	(5558-5978)	TAACCC/3.2	CGAAGG/1
	10	ACCCAA/4	CCCTAA/1	FoTeR	TAACCC/7	GCGCTT/1
CM029239.1	11			(4550-5860)	TAACCC/4.2	GACAAC/1
	12	ACCCAA/4	CCCTAA/1	FoTeR	TAACCC/4.2	AAAAAA/1
	12	*	*	(2407-2864)	*	*
CM029240.1	13	ACCCAA/4	CCCTAA/1	FoTeR	TAACCC/3.5	TATAAA/1
	14	ACCCAA/4	CCCTAA/1	FoTeR	TAACCC/3.3	GTAGAG/1
CM029241.1	15	ACCCAA/4	CCCTAA/1	FoTeR	TAACCC/4	GACTAT/1
	16	ACCCAA/4	CCCTAA/1	FoTeR	TAACCC/4.2	AATAAA/1
CM029242.1	17	ACCCAA/4	CCCTAA/1	FoTeR	TAACCC/3.2	AAAAAA/1
	18	ACCCAA/7.5	CCCTAA/1	(1132-5978)	TAACCC/4.2	TCTTCT/1
	18	*	*	(5403-5848)	TAACCC/4	TGGCTA/1
CM029243.1	19	No FoTeR
	20	ACCCAA/7.5	CCCTAA/1	(1132-5978)	TAACCC/3.3	GCTTGC/1
CM029244.1	21	ACCCAA/4	CCCTAA/1	(1-5784)	TAACCC/7	TTAGAA/1
	22	No FoTeR
CM029245.1	23	ACCCAA/6	CCCTAA/1	(1132-5978)	TAACCC/3.3	AAAAGA/1
	24	ACCCAA/7.5	CCCTAA/1	(1132-5978)	TAACCC/3.2	GGGAGT/1
CM029246.1	25	ACCCAA/5	CCCTAA/1	(1132-5978)	TAACCC/4.7	GAACGT/1
	26	ACCCAA/6.5	CCCTAA/1	(1132-5978)	TAACCC/3.3	GGCCTT/1
	26	*	*	(5419-5978)	TAACCC/3	CATCCT/1
CM029249.1	27	No FoTeR
	28	No FoTeR
