# Supplementary material for: FoTeRs: a novel family of telomere-associated retrotransposons in Fusarium oxysporum
Source: Mob DNA. 2025 Nov 24;17:5. doi: 10.1186/s13100-025-00385-6 (PMC12857005; doi:10.1186/s13100-025-00385-6)
Supplement: Supplementary file 5 — Supplementary Material 5. Table S5. A comprehensive overview of the characteristics of each chromosome's end, including details on the numbers of identified FoTeRs and TLHs. [file 13100_2025_385_MOESM5_ESM.xlsx]

## Sheet: Fo47
Assembly Accession	Genbank Acc. No.	Chromosome	Seq length	Tel	Complete end chromosome	No. of FoTeRs (Full/truncated)	No. of TLHs (Full/truncated)	GC Count	GC Percent
GCF_013085055.1	CP052038.1	I	6487135	1	Yes	(0,1)	(1,0)	3139048	48
				2	Yes	(0,0)	(1,0)
GCF_013085055.1	CP052039.1	II	5611497	3	Yes	(0,0)	(1,0)	2672849	47.5
				4	Yes	(1,0)	(1,0)
GCF_013085055.1	CP052040.1	III	5151772	5	Yes	(0,0)	(1,0)	2466812	47.5
				6	Yes	(0,0)	(1,0)
GCF_013085055.1	CP052041.1	IV	4731052	7	No	(0,0)	(0,0)	2291625	48
				8	Yes	(0,0)	(1,0)
GCF_013085055.1	CP052042.1	V	4523040	9	Yes	(0,0)	(1,1)	2173895	48
				10	Yes	(0,1)	(1,0)
GCF_013085055.1	CP052043.1	VI	4300638	11	Yes	(0,0)	(1,0)	2062454	47.5
				12	Yes	(0,0)	(1,0)
GCF_013085055.1	CP052044.1	VII	4259108	13	Yes	(0,0)	(1,1)	2046487	48
				14	Yes	(0,0)	(1,0)
GCF_013085055.1	CP052045.1	VIII	3716460	15	Yes	(1,0)	(1,0)	1754569	47
				16	Yes	(0,0)	(1,0)
GCF_013085055.1	CP052046.1	IX	3277645	17	Yes	(0,1)	(1,0)	1551422	47
				18	Yes	(0,0)	(1,0)
GCF_013085055.1	CP052047.1	X	2893631	19	Yes	(0,0)	(1,0)	1356907	46.5
				20	Yes	(0,0)	(1,0)
GCF_013085055.1	CP052048.1	XI	2853886	21	Yes	(0,1)	(1,0)	1330855	46.5
				22	No	(0,0)	(0,0)
GCF_013085055.1	CP052049.1	XII	2552985	23	Yes	(0,0)	(1,0)	1181802	46
				24	Yes	(0,0)	(1,0)

## Sheet: Fo5176
Assembly Accession	Genbank Acc. No.	Chromosome	Seq length	Tel	Complete end chromosome	No. of FoTeRs (Full/truncated)	No. of TLHs (Full/truncated)	GC Count	GC Percent
GCA_030345115.1	CP128299.1	1	6427461	1	No	(0,0)	(0,0)	3117680	48.5
				2	Yes	(0,2)	(1,0)
GCA_030345115.1	CP128298.1	2	5790904	3	Yes	(0,0)	(0,0)	2817878	48.5
				4	No	(0,0)	(0,0)
GCA_030345115.1	CP128296.1	3	5238528	5	Yes	(0,1)	(1,0)	2512094	48
				6	No	(0,0)	(0,0)
GCA_030345115.1	CP128295.1	4	4996835	7	Yes	(0,0)	(0,0)	2414838	48.5
				8	No	(0,0)	(0,0)
GCA_030345115.1	CP128294.1	5	4713898	9	Yes	(0,1)	(1,0)	2282762	48.5
				10	No	(0,0)	(0,0)
GCA_030345115.1	CP128297.1	6	5560173	11	No	(0,0)	(0,0)	2653789	47.5
				12	Yes	(0,1)	(1,0)
GCA_030345115.1	CP128292.1	7	4366112	13	Yes	(0,1)	(1,0)	2092544	48
				14	No	(0,0)	(0,0)
GCA_030345115.1	CP128289.1	8	3166980	15	No	(0,2)	(0,1)	1505481	47.5
				16	No	(0,0)	(0,0)
GCA_030345115.1	CP128290.1	9	3884330	17	Yes	(0,2)	(1,1)	1821848	47
				18	Yes	(0,1)	(1,0)
GCA_030345115.1	CP128284.1	10	2237963	19	No	(0,0)	(0,0)	1071881	48
				20	Yes	(0,0)	(0,0)
GCA_030345115.1	CP128288.1	11	3134675	21	Yes	(0,0)	(0,0)	1503994	48
				22	No	(0,0)	(0,0)
GCA_030345115.1	CP128293.1	12	4516846	23	Yes	(0,1)	(1,0)	2170752	48
				24	Yes	(0,2)	(1,0)
GCA_030345115.1	CP128285.1	13	2829210	25	No	(0,0)	(0,0)	1332330	47
				26	No	(1,0)	(0,1)
GCA_030345115.1	CP128291.1	14	4257129	27	Yes	(0,1)	(1,0)	2045198	48
				28	Yes	(0,2)	(1,1)
GCA_030345115.1	CP128286.1	15	2895216	29	Yes	(0,2)	(1,1)	1357664	47
				30	Yes	(0,1)	(1,0)
GCA_030345115.1	CP128283.1	16	1724112	31	No	(0,0)	(0,0)	818397	47.5
				32	No	(0,0)	(0,0)
GCA_030345115.1	CP128287.1	17	3101154	33	No	(0,0)	(0,0)	1472236	47.5
				34	Yes	(0,0)	(0,0)
GCA_030345115.1	CP128282.1	18	1281329	35	Yes	(0,0)	(0,0)	618607	48.5
				36	Yes	(0,0)	(0,0)

## Sheet: II5
Assembly Accession	Genbank Acc. No.	Chromosome	Seq length	Tel	Complete end chromosome	No. of FoTeRs (Full/truncated)	No. of TLHs (Full/truncated)	GC Count	GC Percent
GCA_031834405.1	CM063116.1	1	6509863	1	No	(1,0)	(0,0)	3156138	48.5
				2	No	(0,0)	(0,0)
GCA_031834405.1	CM063117.1	2	4851863	3	No	(0,1)	(0,0)	2333565	48
				4	No	(0,0)	(0,0)
GCA_031834405.1	CM063118.1	3	6693355	5	No	(1,3)	(0,1)	3163776	47.5
				6	No	(0,2)	(0,0)
GCA_031834405.1	CM063119.1	4	5255385	7	No	(0,2)	(0,1)	2513540	48
				8	No	(0,1)	(0,1)
GCA_031834405.1	CM063120.1	5	4484645	9	No	(0,0)	(0,0)	2163136	48
				10	Yes	(0,0)	(1,0)
GCA_031834405.1	CM063121.1	6	4266054	11	No	(0,1)	(0,1)	2042787	48
				12	No	(0,0)	(0,0)
GCA_031834405.1	CM063122.1	7	3488148	13	No	(0,1)	(0,1)	1664380	47.5
				14	No	(0,3)	(0,1)
GCA_031834405.1	CM063123.1	8	3408073	15	Yes	(0,2)	(1,0)	1589074	46.5
				16	No	(0,0)	(0,1)
GCA_031834405.1	CM063124.1	9	2718836	17	No	(0,0)	(0,0)	1270172	46.5
				18	No	(0,0)	(0,1)
GCA_031834405.1	CM063125.1	10	2676603	19	Yes	(0,1)	(1,0)	1250283	46.5
				20	Yes	(0,0)	(1,0)
GCA_031834405.1	CM063126.1	11	2764619	21	Yes	(0,0)	(1,0)	1260762	45.5
				22	Yes	(0,1)	(1,0)

## Sheet: Race3
Assembly Accession	Genbank Acc. No.	Chromosome	Seq length	Tel	Complete end chromosome	No. of FoTeRs (Full/truncated)	No. of TLHs (Full/truncated)	GC Count	GC Percent
GCA_003977725.1	CM012187.1	1	6551299	1	Yes	(0,0)	(0,1)	3169889	48.5
				2	Yes	(0,0)	(0,1)
GCA_003977725.1	CM012188.1	2	4845296	3	No	(0,0)	(0,1)	2347849	48.5
				4	No	(0,0)	(0,0)
GCA_003977725.1	CM012189.1	4	5433907	5	Yes	(0,0)	(0,1)	2614150	48
				6	Yes	(0,0)	(0,1)
GCA_003977725.1	CM012190.1	5	5140509	7	Yes	(0,0)	(0,1)	2472354	48
				8	Yes	(0,0)	(0,1)
GCA_003977725.1	CM012191.1	7	4408267	9	Yes	(0,1)	(1,0)	2137095	48.5
				10	Yes	(0,0)	(0,1)
GCA_003977725.1	CM012192.1	8	4117910	11	Yes	(1,0)	(1,0)	1985435	48
				12	No	(0,0)	(0,0)
GCA_003977725.1	CM012193.1	9	3386631	13	Yes	(0,0)	(0,1)	1641106	48.5
				14	Yes	(0,0)	(0,1)
GCA_003977725.1	CM012194.1	10	3452555	15	Yes	(0,1)	(1,0)	1621720	47
				16	Yes	(0,1)	(1,0)
GCA_003977725.1	CM012195.1	11	2918466	17	Yes	(0,0)	(0,1)	1367417	47
				18	Yes	(0,0)	(0,1)
GCA_003977725.1	CM012196.1	14	2138808	19	Yes	(0,0)	(0,1)	1022983	48
				20	No	(0,0)	(0,0)

## Sheet: BRIP62122
Assembly Accession	Genbank Acc. No.	Chromosome	Seq length	Tel	Complete end chromosome	No. of FoTeRs (Full/truncated)	No. of TLHs (Full/truncated)	GC Count	GC Percent
GCA_016166325.2	CM040485.1	1	6711401	1	Yes	(0,2)	(1,0)	3212777	47.5
				2	Yes	(0,2)	(1,0)
GCA_016166325.2	CM040486.1	2	4951078	3	No	(0,0)	(0,0)	2391587	48
				4	Yes	(1,0)	(1,0)
GCA_016166325.2	CM040487.1	4	5428368	5	Yes	(1,0)	(1,0)	2598915	47.5
				6	Yes	(1,0)	(1,0)
GCA_016166325.2	CM040488.1	5	5312639	7	No	(0,3)	(0,0)	2520803	47
				8	Yes	(0,3)	(1,0)
GCA_016166325.2	CM040489.1	7	4992260	9	Yes	(1,0)	(1,0)	2381992	47.5
				10	Yes	(0,2)	(1,0)
GCA_016166325.2	CM040490.1	8	4285767	11	Yes	(0,1)	(1,0)	2037523	47.5
				12	Yes	(1,1)	(2,0)
GCA_016166325.2	CM040491.1	9	4353484	13	Yes	(1,0)	(1,0)	2038999	46.5
				14	Yes	(1,2)	(2,0)
GCA_016166325.2	CM040492.1	10	3152203	15	Yes	(1,0)	(1,0)	1495064	47
				16	Yes	(0,1)	(1,0)
GCA_016166325.2	CM040493.1	11	3122049	17	Yes	(1,1)	(1,0)	1451167	46
				18	Yes	(0,0)	(0,1)
GCA_016166325.2	CM040494.1	12	3219997	19	Yes	(0,1)	(1,0)	1502118	46.5
				20	Yes	(1,0)	(1,0)
GCA_016166325.2	CM040495.1	13	2795051	21	Yes	(0,1)	(1,0)	1291918	46
				22	Yes	(1,0)	(1,0)

## Sheet: MAFF727510
Assembly Accession	Genbank Acc. No.	Chromosome	Seq length	Tel	Complete end chromosome	No. of FoTeRs (Full/truncated)	No. of TLHs (Full/truncated)	GC Count	GC Percent
GCA_016164145.2	CM040496.1	1	4768232	1	Yes	(0,0)	(0,1)	2275177	47.5
				2	No	(0,0)	(0,0)
GCA_016164145.2	CM040497.1	2	5310490	3	Yes	(0,1)	(0,4)	2563013	48
				4	Yes	(0,0)	(0,0)
GCA_016164145.2	CM040498.1	4	5436399	5	No	(0,1)	(0,0)	2604193	47.5
				6	No	(0,1)	(2,0)
GCA_016164145.2	CM040499.1	5	5129499	7	No	(0,0)	(1,0)	2460510	47.5
				8	No	(0,0)	(1,0)
GCA_016164145.2	CM040500.1	7	4965048	9	Yes	(0,0)	(0,2)	2371725	47.5
				10	No	(1,1)	(1,0)
GCA_016164145.2	CM040501.1	8	4484447	11	Yes	(0,1)	(1,0)	2131330	47.5
				12	No	(0,0)	(0,4)
GCA_016164145.2	CM040502.1	9	3978837	13	No	(0,0)	(1,0)	1881686	47
				14	No	(0,0)	(3,0)
GCA_016164145.2	CM040503.1	10	3462711	15	Yes	(1,0)	(1,1)	1629700	47
				16	No	(1,0)	(1,0)
GCA_016164145.2	CM040504.1	11	3085202	17	No	(0,0)	(1,0)	1435628	46.5
				18	Yes	(0,0)	(0,2)
GCA_016164145.2	CM040505.1	12	2852433	19	No	(0,1)	(1,1)	1337154	46.5
				20	No	(0,1)	(0,2)
GCA_016164145.2	CM040506.1	13	2918828	21	Yes	(0,0)	(1,0)	1347659	46
				22	No	(0,0)	(1,0)
GCA_016164145.2	CM040507.1	Y	3596494	23	No	(0,0)	(0,1)	1743373	48
				24	No	(0,0)	(0,0)

## Sheet: GL1080
Assembly Accession	Genbank Acc. No.	Chromosome	Seq length	Tel	Complete end chromosome	No. of FoTeRs (Full/truncated)	No. of TLHs (Full/truncated)	GC Count	GC Percent
GCA_016170085.2	CM029222.1	1	6587067	1	Yes	(0,2)	(1,0)	3171004	48
				2	Yes	(1,0)	(0,1)
GCA_016170085.2	CM029223.1	2	5079833	3	No	(0,0)	(0,0)	2447997	48
				4	Yes	(0,2)	(1,1)
GCA_016170085.2	CM029233.1	LS2	3400526	5	No	(0,0)	(0,0)	1637628	48
				6	Yes	(0,2)	(1,0)
GCA_016170085.2	CM029234.1	LS3	1216525	7	No	(0,0)	(0,0)	576019	47
				8	No	(0,0)	(0,0)
GCA_016170085.2	CM029224.1	4	5392072	9	Yes	(0,2)	(1,0)	2593103	48
				10	Yes	(0,2)	(1,0)
GCA_016170085.2	CM029225.1	5	5277501	11	Yes	(0,4)	(1,0)	2524399	47.5
				12	Yes	(0,4)	(1,1)
GCA_016170085.2	CM029226.1	7	4852472	13	Yes	(0,2)	(1,0)	2310198	47.5
				14	Yes	(0,1)	(1,0)
GCA_016170085.2	CM029227.1	8	4274666	15	Yes	(0,1)	(1,0)	2024470	47
				16	Yes	(0,3)	(1,2)
GCA_016170085.2	CM029228.1	9	3715323	17	Yes	(0,1)	(1,0)	1747172	47
				18	Yes	(0,2)	(1,0)
GCA_016170085.2	CM029229.1	10	3249646	19	Yes	(1,0)	(1,0)	1533814	47
				20	Yes	(0,5)	(1,0)
GCA_016170085.2	CM029230.1	11	3822057	21	Yes	(1,4)	(0,5)	1769807	46
				22	Yes	(0,0)	(0,0)
GCA_016170085.2	CM029231.1	12	2859161	23	Yes	(0,4)	(0,3)	1326965	46
				24	Yes	(1,1)	(1,1)
GCA_016170085.2	CM029232.1	13	2581041	25	Yes	(0,5)	(0,5)	1208859	46.5
				26	Yes	(0,2)	(0,2)
GCA_016170085.2	CM029235.1	Yfrag1080	2964007	27	No	(0,0)	(0,0)	1419207	47.5
				28	Yes	(0,2)	(1,1)

## Sheet: GL1315
Assembly Accession	Genbank Acc. No.	Chromosome	Seq length	Tel	Complete end chromosome	No. of FoTeRs (Full/truncated)	No. of TLHs (Full/truncated)	GC Count	GC Percent
GCA_016166095.2	CM040192.1	1	6794012	1	No	(0,1)	(1,0)	3249594	48
				2	No	(0,0)	(0,0)
GCA_016166095.2	CM040193.1	2	4973333	3	No	(0,1)	(1,0)	2402704	48.5
				4	No	(0,0)	(0,0)
GCA_016166095.2	CM040194.1	4	5369474	5	No	(0,0)	(0,0)	2578832	48
				6	No	(1,1)	(1,1)
GCA_016166095.2	CM040195.1	5	5149215	7	No	(0,1)	(1,0)	2484823	48.5
				8	No	(1,0)	(0,1)
GCA_016166095.2	CM040196.1	7	4767494	9	No	(0,0)	(1,0)	2278883	48
				10	No	(1,0)	(0,2)
GCA_016166095.2	CM040197.1	8	4845160	11	Yes	(0,0)	(1,0)	2296623	47.5
				12	No	(0,3)	(0,2)
GCA_016166095.2	CM040198.1	9	3659768	13	No	(0,0)	(0,0)	1731843	47.5
				14	No	(0,0)	(0,1)
GCA_016166095.2	CM040199.1	10	3517561	15	No	(0,0)	(0,1)	1654719	47
				16	No	(0,0)	(1,0)
GCA_016166095.2	CM040200.1	11	3709905	17	No	(0,0)	(0,0)	1725549	46.5
				18	No	(0,1)	(0,1)
GCA_016166095.2	CM040201.1	12	3271334	19	No	(0,1)	(1,1)	1522519	46.5
				20	Yes	(1,0)	(1,0)
GCA_016166095.2	CM040202.1	13	2736433	21	No	(1,0)	(0,1)	1280383	47
				22	No	(0,0)	(0,0)

## Sheet: GL1381
Assembly Accession	Genbank Acc. No.	Chromosome	Seq length	Tel	Complete end chromosome	No. of FoTeRs (Full/truncated)	No. of TLHs (Full/truncated)	GC Count	GC Percent
GCA_016170095.2	CM029236.1	1	6633703	1	No	(0,1)	(0,1)	3179494	48
				2	Yes	(0,0)	(1,1)
GCA_016170095.2	CM029237.1	2	5344401	3	No	(0,0)	(0,0)	2570395	48
				4	Yes	(1,1)	(1,0)
GCA_016170095.2	CM029247.1	LS2	2704307	5	No	(0,0)	(0,0)	1296360	48
				6	No	(0,0)	(0,0)
GCA_016170095.2	CM029248.1	LS3	2212743	7	Yes	(0,1)	(1,0)	1051737	47.5
				8	No	(0,0)	(0,0)
GCA_016170095.2	CM029238.1	4	5489227	9	Yes	(0,2)	(1,0)	2629048	48
				10	Yes	(1,0)	(1,0)
GCA_016170095.2	CM029239.1	5	5382151	11	Yes	(0,1)	(1,1)	2546047	47.5
				12	Yes	(1,1)	(1,0)
GCA_016170095.2	CM029240.1	7	4929207	13	No	(1,0)	(0,1)	2354291	48
				14	Yes	(1,0)	(1,0)
GCA_016170095.2	CM029241.1	8	4363800	15	Yes	(1,0)	(1,0)	2072324	47.5
				16	No	(1,0)	(0,1)
GCA_016170095.2	CM029242.1	9	3934070	17	No	(1,0)	(0,1)	1846992	47
				18	Yes	(0,2)	(1,1)
GCA_016170095.2	CM029243.1	10	3411054	19	Yes	(0,0)	(1,0)	1598680	47
				20	Yes	0,1)	(1,0)
GCA_016170095.2	CM029244.1	11	3217330	21	No	(0,1)	(0,1)	1498229	46.5
				22	No	(0,0)	(0,0)
GCA_016170095.2	CM029245.1	12	3140593	23	Yes	(0,1)	(1,0)	1470401	47
				24	No	(0,1)	(0,1)
GCA_016170095.2	CM029246.1	13	2952015	25	Yes	(0,1)	(1,0)	1359908	46
				26	No	(0,2)	(0,1)
GCA_016170095.2	CM029249.1	Yfrag1381	2755570	27	No	(0,0)	(0,0)	1324835	48
				28	No	(0,0)	(0,0)
