# Supplementary material for: FoTeRs: a novel family of telomere-associated retrotransposons in Fusarium oxysporum
Source: Mob DNA. 2025 Nov 24;17:5. doi: 10.1186/s13100-025-00385-6 (PMC12857005; doi:10.1186/s13100-025-00385-6)
Supplement: Supplementary file 6 — Supplementary Material 6. Table S6. Mutational analysis of FoTeR ORFs across F. oxysporum strains. A) Extended details of Table 5 show strain-specific mutation profiles across FoTeR ORFs. B–H) Strain-specific alignments of FoTeR ORFs from the following strains: B) II5, C) BRIP62122, D) GL1080, E) GL1315, F) GL1381, G) MAFF727510, and H) Fo47. The FoTeR ORF sequences from each strain were aligned using ClustalOmega to detect mutations compared to its consensus sequence. Only nucleotide positions with at least one mismatch are shown; conserved positions are omitted for clarity. Unmutated positions (matching the consensus sequence) are denoted by periods, and a '-' sign indicates deletions. Naming of FoTeRs is associated with the telomere number. For example, FoTeR 9 means this FoTeR is located in TEL9 (the start of chromosome 5). [file 13100_2025_385_MOESM6_ESM.xlsx]

## Sheet: A) Summary
Strain	Pairwise identity range	Number of ORF	Total Mutation	Avg mutations per gene	G>A	A>G	C>T	T>C	Transition	C>A	A>C	C>G	G>C	T>A	A>T	T>G	G>T	Transvision	->A	->T	->C	->G	Insertion	A>-	T>-	C>-	G>-	Deletion
MAFF	97.6-99.4	5	160	160/5=32	21	11	24	22	78	2	2	4	1	4	6	6	3	28	21	5	19	9	54	0	0	0	0	0
BIRP	96-99.2	13	1076	1076/13=82.77	85	56	105	100	346	4	2	1	1	20	4	9	4	45	120	78	125	89	412	93	36	104	40	273
GL1080	95.4-99.37	7	469	469/7=67	45	10	82	61	198	5	8	0	2	6	5	9	5	40	6	2	12	0	20	46	58	76	31	211
Fo47	99.88-99.88	2	8	8/2=4	0	0	0	0	0	0	0	0	0	0	0	0	0	0	1	3	3	1	8	0	0	0	0	0
GL1315	95.4-98.2	4	210	210/4=52.5	19	10	17	27	73	3	3	2	0	8	2	5	2	25	21	25	30	17	93	8	1	6	4	19
GL1381	96.03-100	17	703	703/17=41.35	97	34	124	84	339	0	0	6	8	19	12	3	15	63	52	13	51	29	145	47	28	49	32	156
II5	87.96-99.88	3	429	429/3=143	0	1	2	1	4	0	0	0	0	0	0	0	0	0	0	0	0	0	0	126	89	115	95	425

## Sheet: B) Fo47
B) Fo47
	61	825	871	2821
consensus	-	-	-	-
Fo47 FoTeR 2	C	C	C	A
Fo47 FoTeR 15	T	T	T	G

## Sheet: C) II5
C) II5
	1728	2339	2340	2341	2342	2343	2344	2345	2346	2347	2348	2349	2350	2351	2352	2353	2354	2355	2356	2357	2358	2359	2360	2361	2362	2363	2364	2365	2366	2367	2368	2369	2370	2371	2372	2373	2374	2375	2376	2377	2378	2379	2380	2381	2382	2383	2384	2385	2386
consensus	G	T	A	G	G	C	T	C	C	T	T	T	A	T	A	G	G	A	C	C	T	A	T	A	G	C	G	C	C	T	A	A	A	A	G	A	G	C	C	T	T	C	C	T	A	G	A	A	G
II5 FoTeR 7	-	.	.	.	.	.	.	.	.	.	.	.	.	.	.	.	.	.	.	.	.	.	.	.	.	.	.	.	.	.	.	.	.	.	.	.	.	.	.	.	.	.	.	.	.	.	.	.	.
II5 FoTeR 1	.	.	.	.	.	.	.	.	.	.	.	.	.	.	.	.	.	.	.	.	.	.	.	.	.	.	.	.	.	.	.	.	.	.	.	.	.	.	.	.	.	.	.	.	.	.	.	.	.
II5 FoTeR 5	.	-	-	-	-	-	-	-	-	-	-	-	-	-	-	-	-	-	-	-	-	-	-	-	-	-	-	-	-	-	-	-	-	-	-	-	-	-	-	-	-	-	-	-	-	-	-	-	-
[truncated: 380 more columns]

## Sheet: D) BRIP62122
D) BRIP62122
	61	75	96	103	137	154	206	234	257	323	326	327	328	411	466	490	613	675	681	688	707	716	717	718	719	720	721	722	723	724	725	726	727	728	729	730	731	732	733	734	735	736	737	738	739	740	741	742	743
consensus	C	C	G	C	C	G	C	G	C	C	-	-	-	C	G	G	G	G	C	T	C	C	A	A	G	G	T	C	A	C	C	T	C	A	A	A	G	G	T	C	C	T	C	A	A	G	G	T	C
BRIP62122 FoTeR 7	T	.	.	T	T	T	.	.	T	T	-	-	-	.	.	A	.	.	.	.	.	.	.	.	.	.	.	.	.	.	.	.	.	.	.	.	.	.	.	.	.	.	.	.	.	.	.	.	.
BRIP62122 FoTeR 13	.	.	.	.	.	.	.	.	.	.	-	-	-	.	.	.	.	.	T	.	A	-	-	-	-	-	-	-	-	-	-	-	-	-	-	-	-	-	-	-	-	-	-	-	-	-	-	-	-
BRIP62122 FoTeR 6	.	.	.	.	.	.	.	.	.	.	-	-	-	.	.	.	.	.	T	.	A	-	-	-	-	-	-	-	-	-	-	-	-	-	-	-	-	-	-	-	-	-	-	-	-	-	-	-	-
BRIP62122 FoTeR 10	.	.	.	.	.	.	.	A	.	.	-	-	-	.	.	.	.	.	.	.	.	.	.	.	.	.	.	.	.	.	.	.	.	.	.	.	.	.	.	.	.	.	.	.	.	.	.	.	.
BRIP62122 FoTeR 8	.	.	.	.	.	T	.	.	.	.	-	-	-	.	.	.	A	T	T	.	.	.	.	.	.	.	.	.	.	.	.	.	.	C	.	-	-	-	-	-	-	-	-	-	-	-	-	-	-
BRIP62122 FoTeR 9	.	.	.	.	.	.	.	A	.	.	-	-	-	.	.	.	.	.	.	.	.	.	.	.	.	.	.	.	.	.	.	.	.	.	.	.	.	.	.	.	.	.	.	.	.	.	.	.	.
BRIP62122 FoTeR 2	.	.	.	.	.	T	.	.	.	.	-	-	-	.	.	A	.	.	.	.	.	.	.	.	.	.	.	.	.	.	.	.	.	.	.	.	.	.	.	.	.	.	.	.	.	.	.	.	.
BRIP62122 FoTeR 5	.	T	A	T	.	.	T	.	T	.	-	-	-	.	.	.	.	.	T	.	A	-	-	-	-	-	-	-	-	-	-	-	-	-	-	-	-	-	-	-	-	-	-	-	-	-	-	-	-
BRIP62122 FoTeR 15	.	.	.	.	.	.	.	A	.	.	-	-	-	.	.	.	.	.	.	C	.	.	.	.	.	.	.	.	.	.	.	.	.	.	.	.	.	.	.	.	.	.	.	.	.	.	.	.	.
BRIP62122 FoTeR 14	.	T	A	T	.	.	T	.	T	.	C	A	G	.	.	.	.	.	.	.	.	.	.	.	.	.	.	.	.	.	.	.	.	.	.	.	.	.	.	.	.	.	.	.	.	.	.	.	.
BRIP62122 FoTeR 20	.	.	.	.	.	.	.	A	.	.	-	-	-	-	.	.	.	.	.	.	.	.	.	.	.	.	.	.	.	.	.	.	.	.	.	.	.	.	.	.	.	.	.	.	.	.	.	.	.
BRIP62122 FoTeR 4	.	.	.	.	.	.	.	A	.	.	-	-	-	.	.	.	.	.	.	.	.	.	.	.	.	.	.	.	.	.	.	.	.	.	.	.	.	.	.	.	.	.	.	.	.	.	.	.	.
BRIP62122 FoTeR 17	.	.	.	.	.	.	.	A	.	.	-	-	-	.	A	A	.	.	.	.	.	.	.	.	.	.	.	.	.	.	.	.	.	.	.	.	.	.	.	.	.	.	.	.	.	.	.	.	.
[truncated: 274 more columns]

## Sheet: E) MAFF727510
E) MAFF727510
	137	154	257	452	584	610	672	678	725	755	756	757	758	759	760	761	762	763	764	765	766	767	768	769	770	771	772	781	796	859	879	1787	1923	2092	2094	2238	2292	2463	2514	2522	2538	2598	2643	2646	2648	2658	2661	2670	2671
consensus	C	G	C	C	T	A	T	T	C	-	-	-	-	-	-	-	-	-	-	-	-	-	-	-	-	-	-	T	T	A	G	A	G	T	G	C	T	T	G	T	C	A	A	T	A	T	G	A	G
MAFF727510 FoTeR 15	.	.	.	.	C	G	G	C	A	C	A	A	G	G	T	C	A	C	C	T	C	A	A	A	G	G	T	C	C	C	A	.	.	C	A	T	.	C	.	.	.	.	T	.	.	.	.	.	.
MAFF727510 FoTeR 16	.	.	.	.	.	.	.	.	.	-	-	-	-	-	-	-	-	-	-	-	-	-	-	-	-	-	-	.	.	.	.	G	A	.	.	.	.	.	.	C	.	.	T	.	.	.	A	T	A
MAFF727510 FoTeR 10	.	.	.	.	.	.	.	.	.	-	-	-	-	-	-	-	-	-	-	-	-	-	-	-	-	-	-	.	.	.	.	G	A	.	.	.	.	.	A	.	.	T	.	.	G	C	.	T	A
MAFF727510 FoTeR 19	T	.	T	T	.	G	G	.	A	-	-	-	-	-	-	-	-	-	-	-	-	-	-	-	-	-	-	.	.	C	A	.	.	.	.	.	A	.	.	.	G	.	.	C	.	.	.	.	.
MAFF727510 FoTeR 6	.	T	.	.	.	.	.	.	.	-	-	-	-	-	-	-	-	-	-	-	-	-	-	-	-	-	-	.	.	.	.	.	.	.	.	.	A	.	.	.	G	.	.	C	.	.	.	.	.
[truncated: 65 more columns]

## Sheet: F) GL1080
F) GL1080
	18	493	494	495	496	497	498	499	500	501	502	503	504	505	506	507	508	509	510	511	512	513	514	515	516	517	518	519	520	521	522	523	524	525	565	622	643	648	691	716	742	749	750	751	752	753	754	755	756
consensus	C	A	C	C	T	T	C	C	T	G	A	A	A	T	C	C	C	T	G	C	C	T	T	T	C	C	T	A	T	A	G	C	T	G	T	C	A	G	C	T	A	C	T	C	C	T	-	A	A
GL1080 FoTeR 9	T	-	-	-	-	-	-	-	-	-	-	-	-	-	-	-	-	-	-	-	-	-	-	-	-	-	-	-	-	-	-	-	-	-	G	T	.	.	.	C	C	-	-	-	-	-	-	-	-
GL1080 FoTeR 24	T	-	-	-	-	-	-	-	-	-	-	-	-	-	-	-	-	-	-	-	-	-	-	-	-	-	-	-	-	-	-	-	-	-	G	T	.	.	.	C	C	-	-	-	-	-	-	-	-
GL1080 FoTeR 19	T	-	-	-	-	-	-	-	-	-	-	-	-	-	-	-	-	-	-	-	-	-	-	-	-	-	-	-	-	-	-	-	-	-	G	T	.	.	.	C	C	-	-	-	-	-	-	-	-
GL1080 FoTeR 21	.	.	.	.	.	.	.	.	.	.	.	.	.	.	.	.	.	.	.	.	.	.	.	.	.	.	.	.	.	.	.	.	.	.	.	.	.	A	T	.	.	.	.	.	.	.	C	.	.
GL1080 FoTeR 2	.	.	.	.	.	.	.	.	.	.	.	.	.	.	.	.	.	.	.	.	.	.	.	.	.	.	.	.	.	.	.	.	.	.	.	.	T	.	.	.	.	.	.	.	.	.	T	.	.
GL1080 FoTeR 12	.	.	.	.	.	.	.	.	.	.	.	.	.	.	.	.	.	.	.	.	.	.	.	.	.	.	.	.	.	.	.	.	.	.	.	.	.	A	T	.	.	.	.	.	.	.	C	.	.
GL1080 FoTeR 18	.	.	.	.	.	.	.	.	.	.	.	.	.	.	.	.	.	.	.	.	.	.	.	.	.	.	.	.	.	.	.	.	.	.	.	.	.	A	T	.	.	.	.	.	.	.	C	.	.
[truncated: 182 more columns]

## Sheet: G) GL1315
G) GL1315
	197	351	404	405	527	554	617	700	714	715	716	717	718	719	720	721	722	723	724	725	726	727	728	729	730	731	732	733	734	735	736	737	738	739	740	741	742	743	744	745	746	747	748	749	750	751	752	767	775
consensus	G	G	C	A	T	A	T	-	-	-	-	-	-	-	-	-	-	-	-	-	-	-	-	-	-	-	-	-	-	-	-	-	-	-	-	-	-	-	-	-	-	-	-	-	-	-	-	C	T
GL1315 FoTeR 6	.	.	.	.	.	.	.	C	A	A	G	G	T	C	A	C	C	T	C	A	A	A	G	G	T	C	C	T	C	A	A	G	G	T	C	A	C	C	T	C	A	A	A	G	G	T	C	A	.
GL1315 FoTeR 20	A	A	.	.	.	.	.	-	-	-	-	-	-	-	-	-	-	-	-	-	-	-	-	-	-	-	-	-	-	-	-	-	-	-	-	-	-	-	-	-	-	-	-	-	-	-	-	.	C
GL1315 FoTeR 10	.	.	A	-	.	.	.	-	-	-	-	-	-	-	-	-	-	-	-	-	-	-	-	-	-	-	-	-	-	-	-	-	-	-	-	-	-	-	-	-	-	-	-	-	-	-	-	.	.
GL1315 FoTeR 21	.	.	.	.	G	T	A	T	-	-	-	-	-	-	-	-	-	-	-	-	-	-	-	-	-	-	-	-	-	-	-	-	-	-	-	-	-	-	-	-	-	-	-	-	-	-	-	.	.
[truncated: 119 more columns]

## Sheet: H) GL1381
H) GL1381
	137	234	450	487	498	565	572	589	598	678	701	702	703	704	705	706	707	708	709	710	711	712	713	714	715	716	717	718	719	720	721	722	723	724	725	726	727	728	729	730	731	732	733	734	735	736	737	738	739
consensus	C	G	C	G	A	C	C	C	C	C	C	T	C	C	A	A	G	G	T	C	C	T	C	A	A	G	G	T	C	A	C	C	T	C	A	A	A	G	G	T	C	C	T	C	A	A	G	G	T
GL1381 FoTeR 24	.	.	.	.	.	.	.	.	.	.	.	.	.	.	.	.	.	.	.	.	.	.	.	.	.	.	.	.	.	.	.	.	.	.	.	.	.	.	.	.	.	.	.	.	.	.	.	.	.
GL1381 FoTeR 9	.	.	.	.	.	.	.	.	.	.	.	.	.	.	.	.	.	.	.	.	.	.	.	.	.	.	.	.	.	.	.	.	.	.	.	.	.	.	.	.	.	.	.	.	.	.	.	.	.
GL1381 FoTeR 15	.	.	.	.	.	.	.	.	.	.	.	.	.	.	.	.	.	.	.	.	.	.	.	.	.	.	.	.	.	.	.	.	.	.	.	.	.	.	.	.	.	.	.	.	.	.	.	.	.
GL1381 FoTeR 4	.	.	.	.	.	.	.	.	.	.	.	.	.	.	.	.	.	.	.	.	.	.	.	.	.	.	.	.	.	.	.	.	.	.	.	.	.	.	.	.	.	.	.	.	.	.	.	.	.
GL1381 FoTeR 17	.	.	.	.	.	.	.	.	.	.	.	.	.	.	.	.	.	.	.	.	.	.	.	.	.	.	.	.	.	.	.	.	.	.	.	.	.	.	.	.	.	.	.	.	.	.	.	.	.
GL1381 FoTeR 23	.	.	.	.	.	.	.	.	.	.	.	.	.	.	.	.	.	.	.	.	.	.	.	.	.	.	.	.	.	.	.	.	.	.	.	.	.	.	.	.	.	.	.	.	.	.	.	.	.
GL1381 FoTeR 25	.	.	.	.	.	.	.	.	.	.	.	.	.	.	.	.	.	.	.	.	.	.	.	.	.	.	.	.	.	.	.	.	.	.	.	.	.	.	.	.	.	.	.	.	.	.	.	.	.
GL1381 FoTeR 10	.	.	.	.	.	.	.	.	.	.	.	.	.	.	.	.	.	.	.	.	.	.	.	.	.	.	.	.	.	.	.	.	.	.	.	.	.	.	.	.	.	.	.	.	.	.	.	.	.
GL1381 FoTeR 20	.	.	.	.	.	.	.	.	.	T	.	.	.	.	.	.	.	.	.	.	.	.	.	.	.	.	.	.	.	.	.	.	.	.	.	.	.	.	.	.	.	.	.	.	.	.	.	.	-
GL1381 FoTeR 1	.	.	.	.	.	.	.	.	.	.	.	.	.	.	.	.	.	.	.	.	.	.	.	.	.	.	.	.	.	.	.	.	.	.	.	.	.	.	.	.	.	.	.	.	.	.	.	.	.
GL1381 FoTeR 14	.	.	.	.	.	.	.	.	.	.	.	.	.	.	.	.	.	.	.	.	.	.	.	.	.	.	.	.	.	.	.	.	.	.	.	.	.	.	.	.	.	.	.	.	.	.	.	.	.
GL1381 FoTeR 24	T	.	.	A	G	T	T	T	T	.	.	.	.	.	.	.	.	.	.	.	.	.	.	.	.	.	.	.	.	.	.	.	.	.	.	.	.	.	.	.	.	.	.	.	.	.	.	.	.
GL1381 FoTeR 16	.	A	T	.	.	.	.	.	.	.	.	.	.	.	.	.	.	.	.	.	.	.	.	.	.	.	.	.	.	.	.	.	.	.	.	.	.	.	.	.	.	.	.	.	.	.	.	.	.
GL1381 FoTeR 21	.	.	.	.	.	.	.	.	.	T	.	.	T	.	.	.	.	.	.	.	.	.	.	.	.	.	.	.	.	.	.	.	.	.	.	.	.	.	.	.	.	.	.	.	.	.	.	.	.
GL1381 FoTeR 18	.	.	.	.	.	.	.	.	.	T	-	-	-	-	-	-	-	-	-	-	-	-	-	-	-	-	-	-	-	-	-	-	-	-	-	-	-	-	-	-	-	-	-	-	-	-	-	-	-
GL1381 FoTeR 13	.	.	.	.	.	.	.	.	.	T	.	.	.	.	.	.	.	.	.	.	.	.	.	.	.	.	.	.	.	.	.	.	.	.	.	.	.	.	.	.	.	.	.	.	.	.	.	.	.
GL1381 FoTeR 12	.	.	.	.	.	.	.	.	.	T	.	.	.	.	.	.	.	.	.	.	.	.	.	.	.	.	.	.	.	.	.	.	.	.	.	.	.	.	.	.	.	.	.	.	.	.	.	.	.
[truncated: 192 more columns]
