# Supplementary material for: FoTeRs: a novel family of telomere-associated retrotransposons in Fusarium oxysporum
Source: Mob DNA. 2025 Nov 24;17:5. doi: 10.1186/s13100-025-00385-6 (PMC12857005; doi:10.1186/s13100-025-00385-6)
Supplement: Supplementary file 7 — Supplementary Material 7. Table S7. Pairwise dN, dS, and dN/dS values for FoTeR-RT ORF sequences within and between F. oxysporum strains. A) Summary statistics of pairwise dN/dS comparisons among intact FoTeR ORFs. B) Detailed pairwise comparisons showing the raw dN, dS, and dN/dS values for each pair of sequences. [file 13100_2025_385_MOESM7_ESM.xlsx]

## Sheet: Table S7 A
Comparison Type	Statistic	dN (Non-synonymous)	dS (Synonymous)	dN/dS Ratio
Between-Strain	Count	1120	1120	1120
(n=1120)	Mean	0.385	1.055	0.303
	Std Dev	0.412	1.053	0.137
	Min	0.001	0.002	0.038
	0.25	0.004	0.019	0.207
	0.5	0.252	1.175	0.284
	0.75	0.957	2.39	0.377
	Max	0.989	2.989	1.099
Within-Strain	Count	253	253	253
(n=253)	Mean	0.053	0.099	0.344
	Std Dev	0.183	0.313	0.318
	Min	0	0.002	0
	0.25	0.002	0.01	0.179
	0.5	0.004	0.014	0.236
	0.75	0.006	0.019	0.415
	Max	0.787	1.333	2.4

## Sheet: Table S7 B
Strain1	Strain2	dN	dS	dN/dS	ComparisonType
MAFF	MAFF	0.0029	0.0102	0.284314	within
MAFF	MAFF	0.0015	0.0041	0.3658536585365853	within
MAFF	MAFF	0.0015	0.0082	0.1829268292682926	within
MAFF	MAFF	0.0029	0.0164	0.1768292682926829	within
MAFF	BIRP	0.0015	0.0123	0.1219512195121951	between
MAFF	BIRP	0.0059	0.0374	0.1577540106951871	between
MAFF	BIRP	0.0037	0.0082	0.4512195121951219	between
MAFF	BIRP	0.0044	0.0164	0.2682926829268293	between
MAFF	BIRP	0.0059	0.029	0.2034482758620689	between
MAFF	BIRP	0.0015	0.0082	0.1829268292682926	between
MAFF	BIRP	0.0037	0.0123	0.3008130081300813	between
MAFF	BIRP	0.0051	0.0143	0.3566433566433566	between
MAFF	BIRP	0.7756	1.2936	0.5995670995670995	between
MAFF	BIRP	0.0029	0.0143	0.2027972027972027	between
MAFF	BIRP	0.0044	0.0143	0.3076923076923077	between
MAFF	BIRP	0.0037	0.0206	0.1796116504854369	between
MAFF	BIRP	0.0037	0.0185	0.2	between
MAFF	Fo47	0.2532	1.2042	0.2102640757349277	between
MAFF	Fo47	0.2522	1.2042	0.2094336488955323	between
MAFF	GL1080	0.9803	2.4954	0.392843	between
MAFF	GL1080	0.9709	2.5315	0.3835275528342879	between
MAFF	GL1080	0.9683	2.467	0.3925010133765707	between
MAFF	GL1080	0.9677	2.4918	0.3883538004655269	between
MAFF	GL1080	0.9639	2.575	0.3743300970873786	between
MAFF	GL1080	0.9732	2.4867	0.3913620460851731	between
MAFF	GL1080	0.9769	2.5716	0.37988	between
MAFF	GL1315	0.0022	0.0082	0.2682926829268293	between
MAFF	GL1315	0.7809	1.3224	0.5905172413793104	between
MAFF	GL1315	0.0059	0.0374	0.1577540106951871	between
MAFF	GL1315	0.0066	0.0503	0.1312127236580517	between
MAFF	GL1381	0.0037	0.0123	0.3008130081300813	between
MAFF	GL1381	0.0029	0.0102	0.284314	between
MAFF	GL1381	0.0037	0.0143	0.2587412587412587	between
MAFF	GL1381	0.0066	0.0123	0.5365853658536586	between
MAFF	GL1381	0.0037	0.0205	0.1804878048780487	between
MAFF	GL1381	0.0029	0.0143	0.2027972027972027	between
MAFF	GL1381	0.0029	0.0102	0.284314	between
MAFF	GL1381	0.0029	0.0123	0.2357723577235772	between
MAFF	GL1381	0.0022	0.0082	0.2682926829268293	between
MAFF	GL1381	0.0029	0.0164	0.1768292682926829	between
MAFF	GL1381	0.0029	0.0164	0.1768292682926829	between
MAFF	GL1381	0.0029	0.0164	0.1768292682926829	between
MAFF	GL1381	0.0029	0.0102	0.284314	between
MAFF	GL1381	0.0022	0.0143	0.1538461538461538	between
MAFF	GL1381	0.0037	0.0144	0.2569444444444445	between
MAFF	GL1381	0.0029	0.0143	0.2027972027972027	between
MAFF	GL1381	0.0037	0.0143	0.2587412587412587	between
MAFF	II5	0.2591	1.2019	0.2155753390465097	between
MAFF	II5	0.5392	1.5707	0.3432864328006621	between
MAFF	II5	0.384	1.3706	0.2801692689333139	between
MAFF	race3	0.0088	0.0482	0.1825726141078838	between
MAFF	Fo5176	0.2532	1.2042	0.2102640757349277	between
MAFF	MAFF	0.0029	0.0102	0.284314	within
MAFF	MAFF	0.0015	0.0061	0.2459016393442623	within
MAFF	MAFF	0.0015	0.0102	0.1470588235294117	within
MAFF	BIRP	0.0029	0.0143	0.2027972027972027	between
MAFF	BIRP	0.0059	0.031	0.1903225806451612	between
MAFF	BIRP	0.0037	0.0102	0.3627450980392157	between
MAFF	BIRP	0.0044	0.0144	0.3055555555555556	between
MAFF	BIRP	0.0059	0.0269	0.2193308550185873	between
MAFF	BIRP	0.0015	0.0061	0.2459016393442623	between
MAFF	BIRP	0.0037	0.0102	0.3627450980392157	between
MAFF	BIRP	0.0037	0.0164	0.2256097560975609	between
MAFF	BIRP	0.7753	1.2842	0.6037221616570627	between
MAFF	BIRP	0.0029	0.0123	0.2357723577235772	between
MAFF	BIRP	0.0044	0.0123	0.3577235772357723	between
MAFF	BIRP	0.0022	0.0185	0.1189189189189189	between
MAFF	BIRP	0.0022	0.0206	0.1067961165048543	between
MAFF	Fo47	0.2514	1.1925	0.2108176100628931	between
MAFF	Fo47	0.2503	1.1925	0.209895	between
MAFF	GL1080	0.978	2.4327	0.4020224441978048	between
MAFF	GL1080	0.9687	2.4657	0.3928701788538751	between
MAFF	GL1080	0.9661	2.4065	0.4014543943486391	between
MAFF	GL1080	0.9654	2.4293	0.3973984275305643	between
MAFF	GL1080	0.9617	2.5054	0.3838508820946755	between
MAFF	GL1080	0.971	2.4246	0.4004784294316588	between
MAFF	GL1080	0.9746	2.5025	0.3894505494505494	between
MAFF	GL1315	0.0037	0.0143	0.2587412587412587	between
MAFF	GL1315	0.7805	1.3126	0.594621	between
MAFF	GL1315	0.0059	0.0353	0.1671388101983003	between
MAFF	GL1315	0.0066	0.0482	0.1369294605809128	between
MAFF	GL1381	0.0037	0.0102	0.3627450980392157	between
MAFF	GL1381	0.0029	0.0082	0.3536585365853658	between
MAFF	GL1381	0.0037	0.0123	0.3008130081300813	between
MAFF	GL1381	0.0066	0.0102	0.6470588235294117	between
MAFF	GL1381	0.0037	0.0185	0.2	between
MAFF	GL1381	0.0044	0.0123	0.3577235772357723	between
MAFF	GL1381	0.0029	0.0082	0.3536585365853658	between
MAFF	GL1381	0.0029	0.0102	0.284314	between
MAFF	GL1381	0.0037	0.0102	0.3627450980392157	between
MAFF	GL1381	0.0029	0.0102	0.284314	between
MAFF	GL1381	0.0029	0.0102	0.284314	between
MAFF	GL1381	0.0029	0.0102	0.284314	between
MAFF	GL1381	0.0015	0.0082	0.1829268292682926	between
MAFF	GL1381	0.0007	0.0123	0.0569106	between
MAFF	GL1381	0.0037	0.0123	0.3008130081300813	between
MAFF	GL1381	0.0029	0.0082	0.3536585365853658	between
MAFF	GL1381	0.0037	0.0164	0.2256097560975609	between
MAFF	II5	0.2573	1.1902	0.2161821542597882	between
MAFF	II5	0.5364	1.5518	0.3456631009150663	between
MAFF	II5	0.3818	1.356	0.2815634218289085	between
MAFF	race3	0.0073	0.046	0.158696	between
MAFF	Fo5176	0.2514	1.1925	0.2108176100628931	between
MAFF	MAFF	0.0015	0.0082	0.1829268292682926	within
MAFF	MAFF	0.0029	0.0164	0.1768292682926829	within
MAFF	BIRP	0.0029	0.0164	0.1768292682926829	between
MAFF	BIRP	0.0059	0.0374	0.1577540106951871	between
MAFF	BIRP	0.0022	0.0041	0.5365853658536586	between
MAFF	BIRP	0.0044	0.0164	0.2682926829268293	between
MAFF	BIRP	0.0059	0.029	0.2034482758620689	between
MAFF	BIRP	0.0015	0.0082	0.1829268292682926	between
MAFF	BIRP	0.0037	0.0123	0.3008130081300813	between
MAFF	BIRP	0.0037	0.0185	0.2	between
MAFF	BIRP	0.7748	1.2756	0.6074004390090938	between
MAFF	BIRP	0.0029	0.0143	0.2027972027972027	between
MAFF	BIRP	0.0029	0.0143	0.2027972027972027	between
MAFF	BIRP	0.0037	0.0206	0.1796116504854369	between
MAFF	BIRP	0.0037	0.0185	0.2	between
MAFF	Fo47	0.2512	1.2031	0.2087939489651732	between
MAFF	Fo47	0.2502	1.2031	0.2079627628626049	between
MAFF	GL1080	0.9792	2.4095	0.4063913675036315	between
MAFF	GL1080	0.9699	2.4414	0.397272	between
MAFF	GL1080	0.9672	2.3841	0.4056876808858688	between
MAFF	GL1080	0.9666	2.406	0.4017456359102244	between
MAFF	GL1080	0.9628	2.4798	0.3882571175094765	between
MAFF	GL1080	0.9721	2.4015	0.4047886737455757	between
MAFF	GL1080	0.9758	2.477	0.3939442874444893	between
MAFF	GL1315	0.0037	0.0123	0.3008130081300813	between
MAFF	GL1315	0.78	1.3037	0.5982971542532791	between
MAFF	GL1315	0.0059	0.0374	0.1577540106951871	between
MAFF	GL1315	0.0066	0.0503	0.1312127236580517	between
MAFF	GL1381	0.0022	0.0082	0.2682926829268293	between
MAFF	GL1381	0.0022	0.0082	0.2682926829268293	between
MAFF	GL1381	0.0022	0.0102	0.2156862745098039	between
MAFF	GL1381	0.0066	0.0123	0.5365853658536586	between
MAFF	GL1381	0.0022	0.0205	0.1073170731707317	between
MAFF	GL1381	0.0044	0.0102	0.4313725490196078	between
MAFF	GL1381	0.0029	0.0102	0.284314	between
MAFF	GL1381	0.0029	0.0123	0.2357723577235772	between
MAFF	GL1381	0.0037	0.0041	0.9024390243902438	between
MAFF	GL1381	0.0029	0.0164	0.1768292682926829	between
MAFF	GL1381	0.0029	0.0164	0.1768292682926829	between
MAFF	GL1381	0.0029	0.0164	0.1768292682926829	between
MAFF	GL1381	0.0015	0.0102	0.1470588235294117	between
MAFF	GL1381	0.0022	0.0143	0.1538461538461538	between
MAFF	GL1381	0.0037	0.0143	0.2587412587412587	between
MAFF	GL1381	0.0029	0.0143	0.2027972027972027	between
MAFF	GL1381	0.0037	0.0143	0.2587412587412587	between
MAFF	II5	0.2571	1.2009	0.214089	between
MAFF	II5	0.5385	1.5607	0.345037	between
MAFF	II5	0.3835	1.363	0.2813646368305209	between
MAFF	race3	0.0088	0.0482	0.1825726141078838	between
MAFF	Fo5176	0.2512	1.2031	0.2087939489651732	between
MAFF	MAFF	0.0015	0.0123	0.1219512195121951	within
MAFF	BIRP	0.0029	0.0123	0.2357723577235772	between
MAFF	BIRP	0.0059	0.0332	0.1777108433734939	between
MAFF	BIRP	0.0037	0.0123	0.3008130081300813	between
MAFF	BIRP	0.0044	0.0123	0.3577235772357723	between
MAFF	BIRP	0.0059	0.0248	0.2379032258064516	between
MAFF	BIRP	0	0		between
MAFF	BIRP	0.0037	0.0082	0.4512195121951219	between
MAFF	BIRP	0.0051	0.0185	0.2756756756756757	between
MAFF	BIRP	0.7763	1.3011	0.596649	between
MAFF	BIRP	0.0029	0.0143	0.2027972027972027	between
MAFF	BIRP	0.0044	0.0102	0.4313725490196078	between
MAFF	BIRP	0.0037	0.0164	0.2256097560975609	between
MAFF	BIRP	0.0037	0.0185	0.2	between
MAFF	Fo47	0.2512	1.2042	0.2086032220561368	between
MAFF	Fo47	0.2502	1.2042	0.2077727952167413	between
MAFF	GL1080	0.9812	2.5338	0.3872444549688215	between
MAFF	GL1080	0.9718	2.5718	0.3778676413406952	between
MAFF	GL1080	0.9692	2.5039	0.3870761611885459	between
MAFF	GL1080	0.9685	2.5301	0.3827911940239516	between
MAFF	GL1080	0.9647	2.6178	0.368516	between
MAFF	GL1080	0.9741	2.5247	0.3858280191705945	between
MAFF	GL1080	0.9778	2.6142	0.3740341213373116	between
MAFF	GL1315	0.0037	0.0123	0.3008130081300813	between
MAFF	GL1315	0.7816	1.3303	0.5875366458693527	between
MAFF	GL1315	0.0059	0.0332	0.1777108433734939	between
MAFF	GL1315	0.0066	0.046	0.1434782608695652	between
MAFF	GL1381	0.0037	0.0123	0.3008130081300813	between
MAFF	GL1381	0.0029	0.0102	0.284314	between
MAFF	GL1381	0.0037	0.0102	0.3627450980392157	between
MAFF	GL1381	0.0066	0.0082	0.8048780487804877	between
MAFF	GL1381	0.0037	0.0164	0.2256097560975609	between
MAFF	GL1381	0.0044	0.0143	0.3076923076923077	between
MAFF	GL1381	0.0029	0.0102	0.284314	between
MAFF	GL1381	0.0029	0.0082	0.3536585365853658	between
MAFF	GL1381	0.0037	0.0082	0.4512195121951219	between
MAFF	GL1381	0.0029	0.0082	0.3536585365853658	between
MAFF	GL1381	0.0029	0.0082	0.3536585365853658	between
MAFF	GL1381	0.0029	0.0082	0.3536585365853658	between
MAFF	GL1381	0.0015	0.0102	0.1470588235294117	between
MAFF	GL1381	0.0007	0.0102	0.0686275	between
MAFF	GL1381	0.0037	0.0102	0.3627450980392157	between
MAFF	GL1381	0.0029	0.0102	0.284314	between
MAFF	GL1381	0.0037	0.0143	0.2587412587412587	between
MAFF	II5	0.2571	1.2019	0.2139113070970962	between
MAFF	II5	0.5362	1.5707	0.3413764563570383	between
MAFF	II5	0.3816	1.3706	0.2784182110024806	between
MAFF	race3	0.0073	0.0482	0.1514522821576763	between
MAFF	Fo5176	0.2512	1.2042	0.2086032220561368	between
MAFF	BIRP	0.0015	0.0205	0.0731707	between
MAFF	BIRP	0.0059	0.0374	0.1577540106951871	between
MAFF	BIRP	0.0037	0.0164	0.2256097560975609	between
MAFF	BIRP	0.0029	0.0206	0.1407766990291262	between
MAFF	BIRP	0.0059	0.0332	0.1777108433734939	between
MAFF	BIRP	0.0015	0.0123	0.1219512195121951	between
MAFF	BIRP	0.0022	0.0164	0.1341463414634146	between
MAFF	BIRP	0.0051	0.0102	0.5	between
MAFF	BIRP	0.7713	1.294	0.5960587326120557	between
MAFF	BIRP	0.0015	0.0185	0.0810811	between
MAFF	BIRP	0.0029	0.0102	0.284314	between
MAFF	BIRP	0.0037	0.0247	0.1497975708502024	between
MAFF	BIRP	0.0022	0.0185	0.1189189189189189	between
MAFF	Fo47	0.2503	1.1914	0.2100889709585361	between
MAFF	Fo47	0.2493	1.1914	0.2092496222931005	between
MAFF	GL1080	0.9747	2.4949	0.3906769810413243	between
MAFF	GL1080	0.9654	2.5309	0.3814453356513493	between
MAFF	GL1080	0.9628	2.4666	0.3903348739155112	between
MAFF	GL1080	0.9621	2.4913	0.3861839200417453	between
MAFF	GL1080	0.9584	2.5743	0.3722953812686944	between
MAFF	GL1080	0.9676	2.4862	0.3891883195237712	between
MAFF	GL1080	0.9713	2.571	0.3777907429015947	between
MAFF	GL1315	0.0022	0.0206	0.1067961165048543	between
MAFF	GL1315	0.7765	1.3228	0.5870123979437557	between
MAFF	GL1315	0.0044	0.0374	0.1176470588235294	between
MAFF	GL1315	0.0066	0.0546	0.1208791208791208	between
MAFF	GL1381	0.0022	0.0164	0.1341463414634146	between
MAFF	GL1381	0.0029	0.0143	0.2027972027972027	between
MAFF	GL1381	0.0022	0.0102	0.2156862745098039	between
MAFF	GL1381	0.0051	0.0164	0.3109756097560975	between
MAFF	GL1381	0.0022	0.0247	0.0890688	between
MAFF	GL1381	0.0044	0.0185	0.2378378378378378	between
MAFF	GL1381	0.0015	0.0143	0.1048951048951049	between
MAFF	GL1381	0.0015	0.0164	0.0914634	between
MAFF	GL1381	0.0022	0.0164	0.1341463414634146	between
MAFF	GL1381	0.0015	0.0164	0.0914634	between
MAFF	GL1381	0.0015	0.0164	0.0914634	between
MAFF	GL1381	0.0015	0.0164	0.0914634	between
MAFF	GL1381	0.0015	0.0143	0.1048951048951049	between
MAFF	GL1381	0.0007	0.0185	0.0378378	between
MAFF	GL1381	0.0022	0.0185	0.1189189189189189	between
MAFF	GL1381	0.0015	0.0143	0.1048951048951049	between
MAFF	GL1381	0.0037	0.0226	0.163717	between
MAFF	II5	0.2563	1.1678	0.2194725124165096	between
MAFF	II5	0.535	1.5656	0.3417220235053653	between
MAFF	II5	0.3806	1.3066	0.2912903719577529	between
MAFF	race3	0.0074	0.0438	0.1689497716894977	between
MAFF	Fo5176	0.2503	1.1914	0.2100889709585361	between
BIRP	BIRP	0.0059	0.0417	0.1414868105515587	within
BIRP	BIRP	0.0037	0.0164	0.2256097560975609	within
BIRP	BIRP	0.0029	0.0123	0.2357723577235772	within
BIRP	BIRP	0.0059	0.029	0.2034482758620689	within
BIRP	BIRP	0.0029	0.0123	0.2357723577235772	within
BIRP	BIRP	0.0022	0.0082	0.2682926829268293	within
BIRP	BIRP	0.0051	0.0185	0.2756756756756757	within
BIRP	BIRP	0.7714	1.3169	0.5857696104487812	within
BIRP	BIRP	0.0015	0.0185	0.0810811	within
BIRP	BIRP	0.0029	0.0143	0.2027972027972027	within
BIRP	BIRP	0.0037	0.0248	0.1491935483870967	within
BIRP	BIRP	0.0022	0.0227	0.0969163	within
BIRP	Fo47	0.2523	1.183	0.2132713440405748	between
BIRP	Fo47	0.2512	1.183	0.2123415046491969	between
BIRP	GL1080	0.9748	2.6173	0.372445	between
BIRP	GL1080	0.9655	2.6601	0.3629562798391038	between
BIRP	GL1080	0.9628	2.584	0.3726006191950464	between
BIRP	GL1080	0.9622	2.6134	0.3681793831790005	between
BIRP	GL1080	0.9584	2.7122	0.3533662709239731	between
BIRP	GL1080	0.9677	2.6074	0.3711359975454475	between
BIRP	GL1080	0.9714	2.7078	0.3587414136937735	between
BIRP	GL1315	0.0007	0.0082	0.0853659	between
BIRP	GL1315	0.7766	1.3713	0.5663239262014147	between
BIRP	GL1315	0.0044	0.0374	0.1176470588235294	between
BIRP	GL1315	0.0066	0.046	0.1434782608695652	between
BIRP	GL1381	0.0022	0.0082	0.2682926829268293	between
BIRP	GL1381	0.0029	0.0143	0.2027972027972027	between
BIRP	GL1381	0.0022	0.0143	0.1538461538461538	between
BIRP	GL1381	0.0051	0.0123	0.4146341463414634	between
BIRP	GL1381	0.0022	0.0164	0.1341463414634146	between
BIRP	GL1381	0.0029	0.0143	0.2027972027972027	between
BIRP	GL1381	0.0015	0.0061	0.2459016393442623	between
BIRP	GL1381	0.0015	0.0041	0.3658536585365853	between
BIRP	GL1381	0.0007	0.0123	0.0569106	between
BIRP	GL1381	0.0015	0.0082	0.1829268292682926	between
BIRP	GL1381	0.0015	0.0082	0.1829268292682926	between
BIRP	GL1381	0.0015	0.0082	0.1829268292682926	between
BIRP	GL1381	0.0029	0.0143	0.2027972027972027	between
BIRP	GL1381	0.0022	0.0143	0.1538461538461538	between
BIRP	GL1381	0.0022	0.0102	0.2156862745098039	between
BIRP	GL1381	0.0015	0.0102	0.1470588235294117	between
BIRP	GL1381	0.0037	0.0185	0.2	between
BIRP	II5	0.2583	1.1989	0.215447	between
BIRP	II5	0.5381	1.5495	0.3472733139722491	between
BIRP	II5	0.3831	1.3668	0.2802897278314311	between
BIRP	race3	0.0088	0.0525	0.1676190476190476	between
BIRP	Fo5176	0.2523	1.183	0.2132713440405748	between
BIRP	BIRP	0.0066	0.0331	0.1993957703927492	within
BIRP	BIRP	0.0059	0.029	0.2034482758620689	within
BIRP	BIRP	0.0059	0.0206	0.2864077669902912	within
BIRP	BIRP	0.0059	0.0332	0.1777108433734939	within
BIRP	BIRP	0.0066	0.0374	0.1764705882352941	within
BIRP	BIRP	0.0081	0.0438	0.184932	within
BIRP	BIRP	0.7747	1.3326	0.5813447396067838	within
BIRP	BIRP	0.0059	0.031	0.1903225806451612	within
BIRP	BIRP	0.0074	0.0395	0.1873417721518987	within
BIRP	BIRP	0.0051	0.0374	0.1363636363636363	within
BIRP	BIRP	0.0066	0.0353	0.1869688385269121	within
BIRP	Fo47	0.2548	1.1678	0.2181880458982703	between
BIRP	Fo47	0.2537	1.1678	0.2172461037848946	between
BIRP	GL1080	0.9792	2.7074	0.3616754081406516	between
BIRP	GL1080	0.9699	2.756	0.3519230769230769	between
BIRP	GL1080	0.9672	2.67	0.3622471910112359	between
BIRP	GL1080	0.9666	2.7033	0.3575629785817334	between
BIRP	GL1080	0.9628	2.8154	0.3419762733536975	between
BIRP	GL1080	0.9721	2.6964	0.3605177273401572	between
BIRP	GL1080	0.9758	2.8102	0.3472350722368514	between
BIRP	GL1315	0.0066	0.0417	0.158273	between
BIRP	GL1315	0.78	1.3629	0.5723090468853181	between
BIRP	GL1315	0.0059	0.0459	0.1285403050108932	between
BIRP	GL1315	0.0066	0.046	0.1434782608695652	between
BIRP	GL1381	0.0066	0.0374	0.1764705882352941	between
BIRP	GL1381	0.0059	0.0353	0.1671388101983003	between
BIRP	GL1381	0.0066	0.0395	0.1670886075949367	between
BIRP	GL1381	0.0096	0.0375	0.256	between
BIRP	GL1381	0.0051	0.0247	0.2064777327935222	between
BIRP	GL1381	0.0059	0.0352	0.1676136363636363	between
BIRP	GL1381	0.0059	0.0353	0.1671388101983003	between
BIRP	GL1381	0.0059	0.0374	0.1577540106951871	between
BIRP	GL1381	0.0066	0.0374	0.1764705882352941	between
BIRP	GL1381	0.0059	0.0332	0.1777108433734939	between
BIRP	GL1381	0.0059	0.0332	0.1777108433734939	between
BIRP	GL1381	0.0059	0.0332	0.1777108433734939	between
BIRP	GL1381	0.0059	0.0352	0.1676136363636363	between
BIRP	GL1381	0.0051	0.0353	0.1444759206798867	between
BIRP	GL1381	0.0066	0.0396	0.1666666666666666	between
BIRP	GL1381	0.0059	0.031	0.1903225806451612	between
BIRP	GL1381	0.0066	0.0395	0.1670886075949367	between
BIRP	II5	0.2607	1.1654	0.2237000171614896	between
BIRP	II5	0.5438	1.5347	0.3543363523815729	between
BIRP	II5	0.3877	1.3431	0.2886605613878341	between
BIRP	race3	0.0103	0.0656	0.1570121951219512	between
BIRP	Fo5176	0.2548	1.1678	0.2181880458982703	between
BIRP	BIRP	0.0051	0.0164	0.3109756097560975	within
BIRP	BIRP	0.0066	0.0248	0.2661290322580645	within
BIRP	BIRP	0.0037	0.0123	0.3008130081300813	within
BIRP	BIRP	0.0029	0.0123	0.2357723577235772	within
BIRP	BIRP	0.0044	0.0185	0.2378378378378378	within
BIRP	BIRP	0.7741	1.2788	0.6053331248045043	within
BIRP	BIRP	0.0037	0.0143	0.2587412587412587	within
BIRP	BIRP	0.0037	0.0143	0.2587412587412587	within
BIRP	BIRP	0.0044	0.0206	0.2135922330097087	within
BIRP	BIRP	0.0044	0.0185	0.2378378378378378	within
BIRP	Fo47	0.2525	1.1796	0.2140556120718887	between
BIRP	Fo47	0.2515	1.1796	0.2132078670735842	between
BIRP	GL1080	0.9784	2.4221	0.4039469881507783	between
BIRP	GL1080	0.969	2.4545	0.3947850886127521	between
BIRP	GL1080	0.9664	2.3963	0.4032884029545549	between
BIRP	GL1080	0.9658	2.4186	0.3993219217729264	between
BIRP	GL1080	0.962	2.4936	0.3857876162977222	between
BIRP	GL1080	0.9713	2.414	0.4023612261806131	between
BIRP	GL1080	0.975	2.4907	0.3914562171277151	between
BIRP	GL1315	0.0044	0.0123	0.3577235772357723	between
BIRP	GL1315	0.7793	1.307	0.5962509563886764	between
BIRP	GL1315	0.0066	0.0374	0.1764705882352941	between
BIRP	GL1315	0.0074	0.0503	0.147117	between
BIRP	GL1381	0.0029	0.0082	0.3536585365853658	between
BIRP	GL1381	0.0029	0.0082	0.3536585365853658	between
BIRP	GL1381	0.0029	0.0102	0.284314	between
BIRP	GL1381	0.0073	0.0123	0.5934959349593496	between
BIRP	GL1381	0.0029	0.0205	0.1414634146341463	between
BIRP	GL1381	0.0051	0.0102	0.5	between
BIRP	GL1381	0.0037	0.0102	0.3627450980392157	between
BIRP	GL1381	0.0037	0.0123	0.3008130081300813	between
BIRP	GL1381	0.0044	0.0041	1.0731707317073171	between
BIRP	GL1381	0.0037	0.0164	0.2256097560975609	between
BIRP	GL1381	0.0037	0.0164	0.2256097560975609	between
BIRP	GL1381	0.0037	0.0164	0.2256097560975609	between
BIRP	GL1381	0.0022	0.0102	0.2156862745098039	between
BIRP	GL1381	0.0029	0.0143	0.2027972027972027	between
BIRP	GL1381	0.0044	0.0143	0.3076923076923077	between
BIRP	GL1381	0.0037	0.0143	0.2587412587412587	between
BIRP	GL1381	0.0044	0.0143	0.3076923076923077	between
BIRP	II5	0.2584	1.1773	0.2194852628896628	between
BIRP	II5	0.5405	1.5543	0.3477449655793604	between
BIRP	II5	0.3851	1.3338	0.2887239466186834	between
BIRP	race3	0.0096	0.0481	0.1995841995841995	between
BIRP	Fo5176	0.2525	1.1796	0.2140556120718887	between
BIRP	BIRP	0.0073	0.0248	0.2943548387096774	within
BIRP	BIRP	0.0044	0.0123	0.3577235772357723	within
BIRP	BIRP	0.0037	0.0123	0.3008130081300813	within
BIRP	BIRP	0.0066	0.0227	0.2907488986784141	within
BIRP	BIRP	0.7686	1.2991	0.5916403664075129	within
BIRP	BIRP	0.0029	0.0185	0.1567567567567567	within
BIRP	BIRP	0.0044	0.0143	0.3076923076923077	within
BIRP	BIRP	0.0037	0.0206	0.1796116504854369	within
BIRP	BIRP	0.0037	0.0102	0.3627450980392157	within
BIRP	Fo47	0.2542	1.1865	0.2142435735356089	between
BIRP	Fo47	0.2532	1.1865	0.2134007585335018	between
BIRP	GL1080	0.971	2.5255	0.3844783211245298	between
BIRP	GL1080	0.9618	2.5631	0.3752487222503999	between
BIRP	GL1080	0.9591	2.4959	0.3842702031331383	between
BIRP	GL1080	0.9585	2.5218	0.3800856531049251	between
BIRP	GL1080	0.9548	2.6087	0.3660060566565722	between
BIRP	GL1080	0.964	2.5165	0.3830717266044108	between
BIRP	GL1080	0.9676	2.6051	0.3714252811792253	between
BIRP	GL1315	0.0037	0.0164	0.2256097560975609	between
BIRP	GL1315	0.7738	1.3522	0.5722526253512794	between
BIRP	GL1315	0.0044	0.0248	0.1774193548387097	between
BIRP	GL1315	0.0066	0.0375	0.176	between
BIRP	GL1381	0.0037	0.0164	0.2256097560975609	between
BIRP	GL1381	0.0044	0.0144	0.3055555555555556	between
BIRP	GL1381	0.0022	0.0143	0.1538461538461538	between
BIRP	GL1381	0.0051	0.0123	0.4146341463414634	between
BIRP	GL1381	0.0022	0.0082	0.2682926829268293	between
BIRP	GL1381	0.0044	0.0185	0.2378378378378378	between
BIRP	GL1381	0.0029	0.0144	0.2013888888888888	between
BIRP	GL1381	0.0029	0.0123	0.2357723577235772	between
BIRP	GL1381	0.0037	0.0123	0.3008130081300813	between
BIRP	GL1381	0.0029	0.0164	0.1768292682926829	between
BIRP	GL1381	0.0029	0.0164	0.1768292682926829	between
BIRP	GL1381	0.0029	0.0164	0.1768292682926829	between
BIRP	GL1381	0.0044	0.0143	0.3076923076923077	between
BIRP	GL1381	0.0037	0.0143	0.2587412587412587	between
BIRP	GL1381	0.0037	0.0102	0.3627450980392157	between
BIRP	GL1381	0.0029	0.0185	0.1567567567567567	between
BIRP	GL1381	0.0051	0.0185	0.2756756756756757	between
BIRP	II5	0.2603	1.1825	0.2201268498942917	between
BIRP	II5	0.5407	1.5558	0.3475382439902301	between
BIRP	II5	0.3853	1.359	0.2835172921265636	between
BIRP	race3	0.0088	0.0526	0.1673003802281369	between
BIRP	Fo5176	0.2542	1.1865	0.2142435735356089	between
BIRP	BIRP	0.0059	0.0248	0.2379032258064516	within
BIRP	BIRP	0.0066	0.029	0.2275862068965517	within
BIRP	BIRP	0.0066	0.0353	0.1869688385269121	within
BIRP	BIRP	0.7722	1.3255	0.5825726141078839	within
BIRP	BIRP	0.0059	0.0354	0.1666666666666666	within
BIRP	BIRP	0.0073	0.0311	0.2347266881028939	within
BIRP	BIRP	0.0066	0.0333	0.1981981981981981	within
BIRP	BIRP	0.0066	0.0311	0.2122186495176849	within
BIRP	Fo47	0.2539	1.2108	0.2096960687148992	between
BIRP	Fo47	0.2529	1.2108	0.2088701684836471	between
BIRP	GL1080	0.9757	2.6749	0.3647612994878313	between
BIRP	GL1080	0.9664	2.7215	0.3550982913834283	between
BIRP	GL1080	0.9638	2.639	0.365214	between
BIRP	GL1080	0.9632	2.6709	0.3606275038376577	between
BIRP	GL1080	0.9594	2.7783	0.3453190800129575	between
BIRP	GL1080	0.9687	2.6643	0.3635851818488909	between
BIRP	GL1080	0.9723	2.7734	0.3505805148914689	between
BIRP	GL1315	0.0066	0.029	0.2275862068965517	between
BIRP	GL1315	0.7775	1.3556	0.5735467689583948	between
BIRP	GL1315	0.0088	0.0375	0.2346666666666667	between
BIRP	GL1315	0.0081	0.0418	0.1937799043062201	between
BIRP	GL1381	0.0066	0.029	0.2275862068965517	between
BIRP	GL1381	0.0059	0.0269	0.2193308550185873	between
BIRP	GL1381	0.0066	0.0269	0.2453531598513011	between
BIRP	GL1381	0.0096	0.0249	0.3855421686746987	between
BIRP	GL1381	0.0066	0.029	0.2275862068965517	between
BIRP	GL1381	0.0073	0.0269	0.2713754646840148	between
BIRP	GL1381	0.0059	0.0269	0.2193308550185873	between
BIRP	GL1381	0.0059	0.0248	0.2379032258064516	between
BIRP	GL1381	0.0066	0.0248	0.2661290322580645	between
BIRP	GL1381	0.0059	0.029	0.2034482758620689	between
BIRP	GL1381	0.0059	0.029	0.2034482758620689	between
BIRP	GL1381	0.0059	0.029	0.2034482758620689	between
BIRP	GL1381	0.0059	0.0269	0.2193308550185873	between
BIRP	GL1381	0.0051	0.0269	0.1895910780669145	between
BIRP	GL1381	0.0066	0.0269	0.2453531598513011	between
BIRP	GL1381	0.0059	0.0311	0.1897106109324758	between
BIRP	GL1381	0.0066	0.0269	0.2453531598513011	between
BIRP	II5	0.2598	1.2086	0.2149594572232334	between
BIRP	II5	0.5437	1.608	0.3381218905472636	between
BIRP	II5	0.3866	1.3987	0.2763995138342747	between
BIRP	race3	0.0103	0.0614	0.1677524429967426	between
BIRP	Fo5176	0.2539	1.2108	0.2096960687148992	between
BIRP	BIRP	0.0037	0.0082	0.4512195121951219	within
BIRP	BIRP	0.0051	0.0185	0.2756756756756757	within
BIRP	BIRP	0.7763	1.3011	0.596649	within
BIRP	BIRP	0.0029	0.0143	0.2027972027972027	within
BIRP	BIRP	0.0044	0.0102	0.4313725490196078	within
BIRP	BIRP	0.0037	0.0164	0.2256097560975609	within
BIRP	BIRP	0.0037	0.0185	0.2	within
BIRP	Fo47	0.2512	1.2042	0.2086032220561368	between
BIRP	Fo47	0.2502	1.2042	0.2077727952167413	between
BIRP	GL1080	0.9812	2.5338	0.3872444549688215	between
BIRP	GL1080	0.9718	2.5718	0.3778676413406952	between
BIRP	GL1080	0.9692	2.5039	0.3870761611885459	between
BIRP	GL1080	0.9685	2.5301	0.3827911940239516	between
BIRP	GL1080	0.9647	2.6178	0.368516	between
BIRP	GL1080	0.9741	2.5247	0.3858280191705945	between
BIRP	GL1080	0.9778	2.6142	0.3740341213373116	between
BIRP	GL1315	0.0037	0.0123	0.3008130081300813	between
BIRP	GL1315	0.7816	1.3303	0.5875366458693527	between
BIRP	GL1315	0.0059	0.0332	0.1777108433734939	between
BIRP	GL1315	0.0066	0.046	0.1434782608695652	between
BIRP	GL1381	0.0037	0.0123	0.3008130081300813	between
BIRP	GL1381	0.0029	0.0102	0.284314	between
BIRP	GL1381	0.0037	0.0102	0.3627450980392157	between
BIRP	GL1381	0.0066	0.0082	0.8048780487804877	between
BIRP	GL1381	0.0037	0.0164	0.2256097560975609	between
BIRP	GL1381	0.0044	0.0143	0.3076923076923077	between
BIRP	GL1381	0.0029	0.0102	0.284314	between
BIRP	GL1381	0.0029	0.0082	0.3536585365853658	between
BIRP	GL1381	0.0037	0.0082	0.4512195121951219	between
BIRP	GL1381	0.0029	0.0082	0.3536585365853658	between
BIRP	GL1381	0.0029	0.0082	0.3536585365853658	between
BIRP	GL1381	0.0029	0.0082	0.3536585365853658	between
BIRP	GL1381	0.0015	0.0102	0.1470588235294117	between
BIRP	GL1381	0.0007	0.0102	0.0686275	between
BIRP	GL1381	0.0037	0.0102	0.3627450980392157	between
BIRP	GL1381	0.0029	0.0102	0.284314	between
BIRP	GL1381	0.0037	0.0143	0.2587412587412587	between
BIRP	II5	0.2571	1.2019	0.2139113070970962	between
BIRP	II5	0.5362	1.5707	0.3413764563570383	between
BIRP	II5	0.3816	1.3706	0.2784182110024806	between
BIRP	race3	0.0073	0.0482	0.1514522821576763	between
BIRP	Fo5176	0.2512	1.2042	0.2086032220561368	between
BIRP	BIRP	0.0059	0.0226	0.2610619469026549	within
BIRP	BIRP	0.7688	1.2852	0.5981948334889512	within
BIRP	BIRP	0.0022	0.0102	0.2156862745098039	within
BIRP	BIRP	0.0037	0.0061	0.6065573770491803	within
BIRP	BIRP	0.0044	0.0164	0.2682926829268293	within
BIRP	BIRP	0.0029	0.0185	0.1567567567567567	within
BIRP	Fo47	0.2533	1.1918	0.2125356603456956	between
BIRP	Fo47	0.2523	1.1918	0.2116965933881524	between
BIRP	GL1080	0.9714	2.4527	0.3960533289843845	between
BIRP	GL1080	0.9622	2.4866	0.3869540738357597	between
BIRP	GL1080	0.9596	2.4259	0.3955645327507317	between
BIRP	GL1080	0.959	2.4492	0.3915564265882737	between
BIRP	GL1080	0.9552	2.5275	0.3779228486646884	between
BIRP	GL1080	0.9644	2.4444	0.3945344460808379	between
BIRP	GL1080	0.9681	2.5244	0.3834970686103628	between
BIRP	GL1315	0.0029	0.0082	0.3536585365853658	between
BIRP	GL1315	0.774	1.3373	0.5787781350482315	between
BIRP	GL1315	0.0051	0.0374	0.1363636363636363	between
BIRP	GL1315	0.0074	0.046	0.1608695652173913	between
BIRP	GL1381	0.0029	0.0123	0.2357723577235772	between
BIRP	GL1381	0.0037	0.0143	0.2587412587412587	between
BIRP	GL1381	0.0029	0.0143	0.2027972027972027	between
BIRP	GL1381	0.0059	0.0123	0.4796747967479675	between
BIRP	GL1381	0.0029	0.0164	0.1768292682926829	between
BIRP	GL1381	0.0051	0.0143	0.3566433566433566	between
BIRP	GL1381	0.0022	0.0102	0.2156862745098039	between
BIRP	GL1381	0.0022	0.0082	0.2682926829268293	between
BIRP	GL1381	0.0029	0.0082	0.3536585365853658	between
BIRP	GL1381	0.0022	0.0082	0.2682926829268293	between
BIRP	GL1381	0.0022	0.0082	0.2682926829268293	between
BIRP	GL1381	0.0022	0.0082	0.2682926829268293	between
BIRP	GL1381	0.0037	0.0143	0.2587412587412587	between
BIRP	GL1381	0.0029	0.0143	0.2027972027972027	between
BIRP	GL1381	0.0029	0.0102	0.284314	between
BIRP	GL1381	0.0022	0.0102	0.2156862745098039	between
BIRP	GL1381	0.0044	0.0143	0.3076923076923077	between
BIRP	II5	0.2594	1.208	0.2147350993377483	between
BIRP	II5	0.5367	1.5638	0.3432024555569765	between
BIRP	II5	0.3844	1.3781	0.2789347652565125	between
BIRP	race3	0.0096	0.0438	0.2191780821917808	between
BIRP	Fo5176	0.2533	1.1918	0.2125356603456956	between
BIRP	BIRP	0.7752	1.3064	0.5933864053888549	within
BIRP	BIRP	0.0051	0.0247	0.2064777327935222	within
BIRP	BIRP	0.0051	0.0164	0.3109756097560975	within
BIRP	BIRP	0.0044	0.0268	0.1641791044776119	within
BIRP	BIRP	0.0044	0.0164	0.2682926829268293	within
BIRP	Fo47	0.2546	1.1897	0.2140035303017567	between
BIRP	Fo47	0.2535	1.1897	0.2130789274607044	between
BIRP	GL1080	0.9781	2.5381	0.3853670068161223	between
BIRP	GL1080	0.9687	2.5763	0.3760043473197997	between
BIRP	GL1080	0.9661	2.5081	0.3851919779913081	between
BIRP	GL1080	0.9655	2.5344	0.3809580176767677	between
BIRP	GL1080	0.9617	2.6226	0.3666971707465873	between
BIRP	GL1080	0.971	2.529	0.383946	between
BIRP	GL1080	0.9747	2.6189	0.3721791591889725	between
BIRP	GL1315	0.0059	0.0143	0.4125874125874125	between
BIRP	GL1315	0.7805	1.3357	0.5843378004042823	between
BIRP	GL1315	0.0081	0.0352	0.2301136363636363	between
BIRP	GL1315	0.0088	0.0525	0.1676190476190476	between
BIRP	GL1381	0.0044	0.0185	0.2378378378378378	between
BIRP	GL1381	0.0037	0.0164	0.2256097560975609	between
BIRP	GL1381	0.0044	0.0123	0.3577235772357723	between
BIRP	GL1381	0.0088	0.0144	0.6111111111111112	between
BIRP	GL1381	0.0044	0.0268	0.1641791044776119	between
BIRP	GL1381	0.0066	0.0205	0.3219512195121951	between
BIRP	GL1381	0.0051	0.0164	0.3109756097560975	between
BIRP	GL1381	0.0051	0.0185	0.2756756756756757	between
BIRP	GL1381	0.0059	0.0185	0.3189189189189189	between
BIRP	GL1381	0.0051	0.0226	0.2256637168141593	between
BIRP	GL1381	0.0051	0.0226	0.2256637168141593	between
BIRP	GL1381	0.0051	0.0226	0.2256637168141593	between
BIRP	GL1381	0.0037	0.0164	0.2256097560975609	between
BIRP	GL1381	0.0044	0.0205	0.2146341463414634	between
BIRP	GL1381	0.0059	0.0206	0.2864077669902912	between
BIRP	GL1381	0.0051	0.0206	0.2475728155339805	between
BIRP	GL1381	0.0059	0.0206	0.2864077669902912	between
BIRP	II5	0.2605	1.1488	0.226758	between
BIRP	II5	0.542	1.6047	0.3377578363557051	between
BIRP	II5	0.3863	1.3341	0.2895585038602803	between
BIRP	race3	0.0111	0.0503	0.220676	between
BIRP	Fo5176	0.2546	1.1897	0.2140035303017567	between
BIRP	BIRP	0.7684	1.3113	0.5859833752764433	within
BIRP	BIRP	0.7724	1.2875	0.5999223300970873	within
BIRP	BIRP	0.7761	1.2798	0.6064228785747773	within
BIRP	BIRP	0.7705	1.2996	0.592875	within
BIRP	Fo47	0.834	2.2735	0.3668352760061579	between
BIRP	Fo47	0.8317	2.3163	0.3590640245218667	between
BIRP	GL1080	0.0794	0.12	0.6616666666666666	between
BIRP	GL1080	0.0819	0.1226	0.668026	between
BIRP	GL1080	0.0811	0.1224	0.6625816993464053	between
BIRP	GL1080	0.0876	0.1275	0.6870588235294117	between
BIRP	GL1080	0.0843	0.1274	0.6616954474097331	between
BIRP	GL1080	0.0818	0.1203	0.6799667497921862	between
BIRP	GL1080	0.0811	0.1224	0.6625816993464053	between
BIRP	GL1315	0.7706	1.2987	0.5933625933625933	between
BIRP	GL1315	0.01	0.0091	1.0989010989010988	between
BIRP	GL1315	0.7732	1.2834	0.6024622097553374	between
BIRP	GL1315	0.782	1.27	0.615748	between
BIRP	GL1381	0.7714	1.2942	0.5960438881162108	between
BIRP	GL1381	0.7701	1.2904	0.5967916924984501	between
BIRP	GL1381	0.7676	1.3035	0.5888761028001533	between
BIRP	GL1381	0.7695	1.3063	0.5890683610196739	between
BIRP	GL1381	0.7703	1.3108	0.5876563930424169	between
BIRP	GL1381	0.7795	1.3054	0.5971349777845871	between
BIRP	GL1381	0.7702	1.3011	0.5919606486818846	between
BIRP	GL1381	0.7702	1.3127	0.5867296411975318	between
BIRP	GL1381	0.7734	1.2835	0.6025710946630307	between
BIRP	GL1381	0.7702	1.324	0.5817220543806646	between
BIRP	GL1381	0.7702	1.324	0.5817220543806646	between
BIRP	GL1381	0.7702	1.324	0.5817220543806646	between
BIRP	GL1381	0.7737	1.3147	0.5884992774016886	between
BIRP	GL1381	0.7745	1.3346	0.5803236924921324	between
BIRP	GL1381	0.7729	1.2757	0.6058634475190092	between
BIRP	GL1381	0.7702	1.3123	0.5869084812923874	between
BIRP	GL1381	0.7668	1.286	0.5962674961119752	between
BIRP	II5	0.8388	2.1102	0.3974978675007108	between
BIRP	II5	0.7656	1.362	0.5621145374449339	between
BIRP	II5	0.7256	1.24	0.5851612903225807	between
BIRP	race3	0.7792	1.3081	0.5956731136763245	between
BIRP	Fo5176	0.834	2.2735	0.3668352760061579	between
BIRP	BIRP	0.0029	0.0123	0.2357723577235772	within
BIRP	BIRP	0.0037	0.0185	0.2	within
BIRP	BIRP	0.0022	0.0248	0.0887097	within
BIRP	Fo47	0.2502	1.2148	0.2059598287783997	between
BIRP	Fo47	0.2491	1.2148	0.2050543299308528	between
BIRP	GL1080	0.9708	2.5883	0.3750724413707839	between
BIRP	GL1080	0.9615	2.6294	0.3656727770594052	between
BIRP	GL1080	0.9589	2.5562	0.3751271418511853	between
BIRP	GL1080	0.9583	2.5845	0.3707873863416522	between
BIRP	GL1080	0.9545	2.6793	0.3562497667301161	between
BIRP	GL1080	0.9637	2.5787	0.3737154380114011	between
BIRP	GL1080	0.9674	2.6752	0.3616178229665072	between
BIRP	GL1315	0.0007	0.0185	0.0378378	between
BIRP	GL1315	0.7736	1.3653	0.5666153958836886	between
BIRP	GL1315	0.0044	0.0438	0.1004566210045662	between
BIRP	GL1315	0.0066	0.0569	0.1159929701230228	between
BIRP	GL1381	0.0022	0.0185	0.1189189189189189	between
BIRP	GL1381	0.0029	0.0164	0.1768292682926829	between
BIRP	GL1381	0.0022	0.0206	0.1067961165048543	between
BIRP	GL1381	0.0051	0.0185	0.2756756756756757	between
BIRP	GL1381	0.0022	0.0226	0.0973451	between
BIRP	GL1381	0.0044	0.0206	0.2135922330097087	between
BIRP	GL1381	0.0015	0.0164	0.0914634	between
BIRP	GL1381	0.0015	0.0185	0.0810811	between
BIRP	GL1381	0.0022	0.0144	0.1527777777777778	between
BIRP	GL1381	0.0015	0.0143	0.1048951048951049	between
BIRP	GL1381	0.0015	0.0143	0.1048951048951049	between
BIRP	GL1381	0.0015	0.0143	0.1048951048951049	between
BIRP	GL1381	0.0029	0.0164	0.1768292682926829	between
BIRP	GL1381	0.0022	0.0164	0.1341463414634146	between
BIRP	GL1381	0.0022	0.0164	0.1341463414634146	between
BIRP	GL1381	0.0015	0.0123	0.1219512195121951	between
BIRP	GL1381	0.0037	0.0206	0.1796116504854369	between
BIRP	II5	0.2562	1.2109	0.2115781650012387	between
BIRP	II5	0.5349	1.5855	0.3373699148533586	between
BIRP	II5	0.3806	1.3819	0.275418	between
BIRP	race3	0.0088	0.0504	0.1746031746031746	between
BIRP	Fo5176	0.2502	1.2148	0.2059598287783997	between
BIRP	BIRP	0.0051	0.0185	0.2756756756756757	within
BIRP	BIRP	0.0037	0.0123	0.3008130081300813	within
BIRP	Fo47	0.2524	1.1793	0.2140252692275078	between
BIRP	Fo47	0.2514	1.1793	0.2131773085728822	between
BIRP	GL1080	0.9762	2.4612	0.3966357874207704	between
BIRP	GL1080	0.9669	2.4954	0.3874729502284202	between
BIRP	GL1080	0.9642	2.434	0.396138	between
BIRP	GL1080	0.9636	2.4576	0.39209	between
BIRP	GL1080	0.9598	2.5368	0.3783506780195522	between
BIRP	GL1080	0.9691	2.4528	0.3950994781474233	between
BIRP	GL1080	0.9728	2.5336	0.3839595832017682	between
BIRP	GL1315	0.0037	0.0143	0.2587412587412587	between
BIRP	GL1315	0.7776	1.3397	0.580428	between
BIRP	GL1315	0.0059	0.0352	0.1676136363636363	between
BIRP	GL1315	0.0066	0.0524	0.1259541984732824	between
BIRP	GL1381	0.0022	0.0185	0.1189189189189189	between
BIRP	GL1381	0.0029	0.0164	0.1768292682926829	between
BIRP	GL1381	0.0022	0.0081	0.271605	between
BIRP	GL1381	0.0066	0.0143	0.4615384615384615	between
BIRP	GL1381	0.0022	0.0226	0.0973451	between
BIRP	GL1381	0.0059	0.0205	0.2878048780487804	between
BIRP	GL1381	0.0029	0.0164	0.1768292682926829	between
BIRP	GL1381	0.0029	0.0143	0.2027972027972027	between
BIRP	GL1381	0.0037	0.0102	0.3627450980392157	between
BIRP	GL1381	0.0029	0.0143	0.2027972027972027	between
BIRP	GL1381	0.0029	0.0143	0.2027972027972027	between
BIRP	GL1381	0.0029	0.0143	0.2027972027972027	between
BIRP	GL1381	0.0029	0.0164	0.1768292682926829	between
BIRP	GL1381	0.0037	0.0164	0.2256097560975609	between
BIRP	GL1381	0.0022	0.0123	0.1788617886178861	between
BIRP	GL1381	0.0029	0.0164	0.1768292682926829	between
BIRP	GL1381	0.0051	0.0164	0.3109756097560975	between
BIRP	II5	0.2564	1.1753	0.2181570662809495	between
BIRP	II5	0.5362	1.6003	0.3350621758420296	between
BIRP	II5	0.3815	1.3433	0.2840020844189682	between
BIRP	race3	0.0103	0.0417	0.2470023980815347	between
BIRP	Fo5176	0.2524	1.1793	0.2140252692275078	between
BIRP	BIRP	0.0029	0.0227	0.1277533039647577	within
BIRP	Fo47	0.2539	1.1683	0.2173243173842335	between
BIRP	Fo47	0.2529	1.1683	0.2164683728494394	between
BIRP	GL1080	0.9764	2.4128	0.4046750663129974	between
BIRP	GL1080	0.9671	2.4448	0.3955742801047121	between
BIRP	GL1080	0.9645	2.3873	0.4040129016043228	between
BIRP	GL1080	0.9638	2.4094	0.4000166016435627	between
BIRP	GL1080	0.9601	2.4835	0.386592	between
BIRP	GL1080	0.9693	2.4048	0.4030688622754491	between
BIRP	GL1080	0.973	2.4806	0.3922438119809723	between
BIRP	GL1315	0.0044	0.0164	0.2682926829268293	between
BIRP	GL1315	0.7814	1.3081	0.597355	between
BIRP	GL1315	0.0051	0.0374	0.1363636363636363	between
BIRP	GL1315	0.0059	0.0503	0.1172962226640159	between
BIRP	GL1381	0.0044	0.0248	0.1774193548387097	between
BIRP	GL1381	0.0037	0.0227	0.1629955947136563	between
BIRP	GL1381	0.0044	0.0226	0.1946902654867257	between
BIRP	GL1381	0.0073	0.0206	0.3543689320388349	between
BIRP	GL1381	0.0029	0.0205	0.1414634146341463	between
BIRP	GL1381	0.0037	0.0268	0.1380597014925373	between
BIRP	GL1381	0.0037	0.0227	0.1629955947136563	between
BIRP	GL1381	0.0037	0.0206	0.1796116504854369	between
BIRP	GL1381	0.0044	0.0164	0.2682926829268293	between
BIRP	GL1381	0.0037	0.0164	0.2256097560975609	between
BIRP	GL1381	0.0037	0.0164	0.2256097560975609	between
BIRP	GL1381	0.0037	0.0164	0.2256097560975609	between
BIRP	GL1381	0.0037	0.0226	0.163717	between
BIRP	GL1381	0.0029	0.0185	0.1567567567567567	between
BIRP	GL1381	0.0044	0.0227	0.1938325991189427	between
BIRP	GL1381	0.0037	0.0185	0.2	between
BIRP	GL1381	0.0044	0.0185	0.2378378378378378	between
BIRP	II5	0.2598	1.1659	0.2228321468393515	between
BIRP	II5	0.5402	1.5441	0.3498478077844699	between
BIRP	II5	0.3848	1.3501	0.285016	between
BIRP	race3	0.0081	0.0525	0.1542857142857142	between
BIRP	Fo5176	0.2539	1.1683	0.2173243173842335	between
BIRP	Fo47	0.2532	1.1652	0.2173017507723995	between
BIRP	Fo47	0.2522	1.1652	0.2164435290078956	between
BIRP	GL1080	0.9717	2.5067	0.3876411217935931	between
BIRP	GL1080	0.9625	2.5433	0.3784453269374435	between
BIRP	GL1080	0.9598	2.4779	0.3873441220388232	between
BIRP	GL1080	0.9592	2.5031	0.3832048260157405	between
BIRP	GL1080	0.9554	2.5876	0.3692224455093523	between
BIRP	GL1080	0.9647	2.4979	0.3862044117058329	between
BIRP	GL1080	0.9683	2.5841	0.3747146008281413	between
BIRP	GL1315	0.0029	0.0185	0.1567567567567567	between
BIRP	GL1315	0.7757	1.3286	0.5838476591901249	between
BIRP	GL1315	0.0051	0.0268	0.1902985074626865	between
BIRP	GL1315	0.0074	0.0439	0.1685649202733485	between
BIRP	GL1381	0.0029	0.0227	0.1277533039647577	between
BIRP	GL1381	0.0037	0.0206	0.1796116504854369	between
BIRP	GL1381	0.0029	0.0123	0.2357723577235772	between
BIRP	GL1381	0.0059	0.0144	0.4097222222222222	between
BIRP	GL1381	0.0029	0.0143	0.2027972027972027	between
BIRP	GL1381	0.0051	0.0247	0.2064777327935222	between
BIRP	GL1381	0.0022	0.0206	0.1067961165048543	between
BIRP	GL1381	0.0022	0.0185	0.1189189189189189	between
BIRP	GL1381	0.0029	0.0144	0.2013888888888888	between
BIRP	GL1381	0.0022	0.0227	0.0969163	between
BIRP	GL1381	0.0022	0.0227	0.0969163	between
BIRP	GL1381	0.0022	0.0227	0.0969163	between
BIRP	GL1381	0.0037	0.0206	0.1796116504854369	between
BIRP	GL1381	0.0029	0.0206	0.1407766990291262	between
BIRP	GL1381	0.0029	0.0206	0.1407766990291262	between
BIRP	GL1381	0.0022	0.0248	0.0887097	between
BIRP	GL1381	0.0044	0.0206	0.2135922330097087	between
BIRP	II5	0.2593	1.1612	0.2233034791594901	between
BIRP	II5	0.5394	1.5851	0.3402939877610245	between
BIRP	II5	0.3842	1.332	0.2884384384384384	between
BIRP	race3	0.0096	0.046	0.208696	between
BIRP	Fo5176	0.2532	1.1652	0.2173017507723995	between
Fo47	Fo47	0.0007	0.002	0.35	within
Fo47	GL1080	0.9764	2.6211	0.372515	between
Fo47	GL1080	0.9684	2.6998	0.3586932365360397	between
Fo47	GL1080	0.9673	2.8879	0.3349492710966446	between
Fo47	GL1080	0.9696	2.8316	0.3424212459386919	between
Fo47	GL1080	0.9622	2.5897	0.371549	between
Fo47	GL1080	0.9693	2.5485	0.3803413772807533	between
Fo47	GL1080	0.9757	2.7117	0.359811	between
Fo47	GL1315	0.2512	1.1937	0.2104381335343888	between
Fo47	GL1315	0.8406	2.2372	0.3757375290541748	between
Fo47	GL1315	0.2554	1.201	0.2126561199000832	between
Fo47	GL1315	0.2531	1.1848	0.213623	between
Fo47	GL1381	0.2507	1.1687	0.2145118507743646	between
Fo47	GL1381	0.2514	1.1831	0.2124926041754712	between
Fo47	GL1381	0.2508	1.167	0.2149100257069409	between
Fo47	GL1381	0.2556	1.1852	0.2156598042524468	between
Fo47	GL1381	0.2513	1.1518	0.2181802396249349	between
Fo47	GL1381	0.2556	1.1988	0.2132132132132131	between
Fo47	GL1381	0.2517	1.1602	0.2169453542492673	between
Fo47	GL1381	0.2517	1.1602	0.2169453542492673	between
Fo47	GL1381	0.2527	1.1902	0.212317	between
Fo47	GL1381	0.2517	1.1599	0.2170014656435899	between
Fo47	GL1381	0.2517	1.1599	0.2170014656435899	between
Fo47	GL1381	0.2517	1.1599	0.2170014656435899	between
Fo47	GL1381	0.2494	1.1994	0.2079373019843255	between
Fo47	GL1381	0.2504	1.1912	0.2102081934184016	between
Fo47	GL1381	0.2532	1.1865	0.2134007585335018	between
Fo47	GL1381	0.2517	1.1599	0.2170014656435899	between
Fo47	GL1381	0.2544	1.1827	0.2151010399932358	between
Fo47	II5	0.0221	0.194	0.1139175257731958	between
Fo47	II5	0.2645	0.6194	0.4270261543429126	between
Fo47	II5	0.1297	0.4174	0.3107331097268807	between
Fo47	race3	0.2515	1.1248	0.2235953058321479	between
Fo47	Fo5176	0	0		between
Fo47	GL1080	0.9737	2.6902	0.3619433499368077	between
Fo47	GL1080	0.9658	2.7771	0.3477728565770048	between
Fo47	GL1080	0.9647	2.9886	0.3227932811349795	between
Fo47	GL1080	0.9669	2.9248	0.3305867067833698	between
Fo47	GL1080	0.9596	2.656	0.3612951807228916	between
Fo47	GL1080	0.9667	2.6111	0.3702271073493929	between
Fo47	GL1080	0.973	2.7902	0.3487205218263923	between
Fo47	GL1315	0.2502	1.1937	0.2096004021110831	between
Fo47	GL1315	0.8383	2.2779	0.3680143992273585	between
Fo47	GL1315	0.2544	1.201	0.2118234804329725	between
Fo47	GL1315	0.2521	1.1848	0.212779	between
Fo47	GL1381	0.2497	1.1687	0.2136561991956875	between
Fo47	GL1381	0.2503	1.1831	0.2115628433775674	between
Fo47	GL1381	0.2498	1.167	0.2140531276778063	between
Fo47	GL1381	0.2546	1.1852	0.214816	between
Fo47	GL1381	0.2503	1.1518	0.2173120333391214	between
Fo47	GL1381	0.2546	1.1988	0.212379	between
Fo47	GL1381	0.2507	1.1602	0.2160834338907085	between
Fo47	GL1381	0.2507	1.1602	0.2160834338907085	between
Fo47	GL1381	0.2517	1.1902	0.2114770626785414	between
Fo47	GL1381	0.2507	1.1599	0.2161393223553754	between
Fo47	GL1381	0.2507	1.1599	0.2161393223553754	between
Fo47	GL1381	0.2507	1.1599	0.2161393223553754	between
Fo47	GL1381	0.2484	1.1994	0.2071035517758879	between
Fo47	GL1381	0.2494	1.1912	0.2093687038280725	between
Fo47	GL1381	0.2521	1.1865	0.2124736620311841	between
Fo47	GL1381	0.2507	1.1599	0.2161393223553754	between
Fo47	GL1381	0.2534	1.1827	0.2142555170372875	between
Fo47	II5	0.0213	0.1966	0.1083418107833163	between
Fo47	II5	0.2645	0.624	0.4238782051282052	between
Fo47	II5	0.1297	0.4209	0.3081492040864814	between
Fo47	race3	0.2505	1.1248	0.2227062588904694	between
Fo47	Fo5176	0.0007	0.002	0.35	between
GL1080	GL1080	0.0111	0.0101	1.099009900990099	within
GL1080	GL1080	0.0164	0.0182	0.9010989010989012	within
GL1080	GL1080	0.0149	0.0141	1.0567375886524824	within
GL1080	GL1080	0.0134	0.0141	0.950355	within
GL1080	GL1080	0.0096	0.004	2.4	within
GL1080	GL1080	0.0044	0.006	0.7333333333333334	within
GL1080	GL1315	0.9737	2.5206	0.3862969134333095	between
GL1080	GL1315	0.0782	0.1284	0.6090342679127727	between
GL1080	GL1315	0.9772	2.4435	0.3999181501943933	between
GL1080	GL1315	0.9888	2.3376	0.4229979466119096	between
GL1080	GL1381	0.9747	2.4977	0.3902390198983064	between
GL1080	GL1381	0.973	2.4802	0.3923070720103217	between
GL1080	GL1381	0.9698	2.5431	0.3813456018245448	between
GL1080	GL1381	0.9721	2.5672	0.3786615768152072	between
GL1080	GL1381	0.9734	2.5807	0.3771844848296973	between
GL1080	GL1381	0.9855	2.552	0.3861677115987461	between
GL1080	GL1381	0.9731	2.5338	0.3840476754282106	between
GL1080	GL1381	0.9731	2.5952	0.374961	between
GL1080	GL1381	0.9773	2.4479	0.3992401650394215	between
GL1080	GL1381	0.9732	2.6598	0.3658921723437852	between
GL1080	GL1381	0.9732	2.6598	0.3658921723437852	between
GL1080	GL1381	0.9732	2.6598	0.3658921723437852	between
GL1080	GL1381	0.9779	2.6031	0.3756674733971034	between
GL1080	GL1381	0.9788	2.7233	0.3594168839275878	between
GL1080	GL1381	0.9766	2.4128	0.4047579575596817	between
GL1080	GL1381	0.9732	2.593	0.3753181642884689	between
GL1080	GL1381	0.9686	2.459	0.3938999593330622	between
GL1080	II5	0.9682	2.383	0.4062945866554762	between
GL1080	II5	0.8666	1.5189	0.5705444729738627	between
GL1080	II5	0.8294	1.3135	0.6314427103159498	between
GL1080	race3	0.9809	2.4297	0.4037123924764374	between
GL1080	Fo5176	0.9764	2.6211	0.372515	between
GL1080	GL1080	0.0111	0.008	1.3875	within
GL1080	GL1080	0.0066	0.004	1.65	within
GL1080	GL1080	0.0096	0.0081	1.1851851851851851	within
GL1080	GL1080	0.0119	0.0101	1.1782178217821784	within
GL1080	GL1080	0.0081	0.008	1.0125	within
GL1080	GL1315	0.9644	2.5579	0.377028	between
GL1080	GL1315	0.0773	0.1215	0.6362139917695473	between
GL1080	GL1315	0.9679	2.477	0.390755	between
GL1080	GL1315	0.9793	2.3665	0.4138178744982041	between
GL1080	GL1381	0.9654	2.5339	0.3809937250878093	between
GL1080	GL1381	0.9637	2.5154	0.3831199809175479	between
GL1080	GL1381	0.9606	2.5816	0.3720948249147816	between
GL1080	GL1381	0.9629	2.6072	0.369323	between
GL1080	GL1381	0.9641	2.6213	0.3677946057299812	between
GL1080	GL1381	0.9761	2.591	0.3767271323813199	between
GL1080	GL1381	0.9638	2.5718	0.3747569795473986	between
GL1080	GL1381	0.9638	2.6367	0.3655326734175295	between
GL1080	GL1381	0.968	2.4816	0.3900709219858156	between
GL1080	GL1381	0.9639	2.7052	0.3563137660801419	between
GL1080	GL1381	0.9639	2.7052	0.3563137660801419	between
GL1080	GL1381	0.9639	2.7052	0.3563137660801419	between
GL1080	GL1381	0.9686	2.645	0.3662003780718336	between
GL1080	GL1381	0.9695	2.7731	0.3496087411200462	between
GL1080	GL1381	0.9673	2.4449	0.3956399034725347	between
GL1080	GL1381	0.9639	2.6344	0.36589	between
GL1080	GL1381	0.9594	2.4932	0.384807	between
GL1080	II5	0.9603	2.3416	0.4101042022548685	between
GL1080	II5	0.8644	1.49	0.5801342281879194	between
GL1080	II5	0.824	1.2967	0.6354592426929899	between
GL1080	race3	0.9716	2.4626	0.3945423536100056	between
GL1080	Fo5176	0.9684	2.6998	0.3586932365360397	between
GL1080	GL1080	0.0179	0.0121	1.4793388429752066	within
GL1080	GL1080	0.0194	0.0162	1.197530864197531	within
GL1080	GL1080	0.0216	0.0182	1.1868131868131868	within
GL1080	GL1080	0.0149	0.0121	1.231404958677686	within
GL1080	GL1315	0.9618	2.4912	0.3860789980732177	between
GL1080	GL1315	0.0745	0.1225	0.6081632653061224	between
GL1080	GL1315	0.9653	2.417	0.3993793959453869	between
GL1080	GL1315	0.9766	2.3145	0.4219485850075611	between
GL1080	GL1381	0.9628	2.4693	0.3899080711132709	between
GL1080	GL1381	0.9611	2.4523	0.3919177914610773	between
GL1080	GL1381	0.9579	2.5129	0.3811930438935094	between
GL1080	GL1381	0.9602	2.5359	0.3786426909578453	between
GL1080	GL1381	0.9615	2.549	0.3772067477442134	between
GL1080	GL1381	0.9734	2.5215	0.3860400555225065	between
GL1080	GL1381	0.9612	2.5039	0.3838811454131555	between
GL1080	GL1381	0.9612	2.5629	0.3750438955870303	between
GL1080	GL1381	0.9654	2.4212	0.3987279035189163	between
GL1080	GL1381	0.9613	2.6246	0.3662653356701973	between
GL1080	GL1381	0.9613	2.6246	0.3662653356701973	between
GL1080	GL1381	0.9613	2.6246	0.3662653356701973	between
GL1080	GL1381	0.9659	2.5704	0.3757780890133831	between
GL1080	GL1381	0.9668	2.6852	0.3600476687025175	between
GL1080	GL1381	0.9646	2.3872	0.4040717158176943	between
GL1080	GL1381	0.9613	2.5608	0.3753905029678225	between
GL1080	GL1381	0.9568	2.4319	0.3934372301492659	between
GL1080	II5	0.961	2.5899	0.3710567975597513	between
GL1080	II5	0.8561	1.4973	0.5717625058438522	between
GL1080	II5	0.8205	1.3498	0.6078678322714476	between
GL1080	race3	0.9689	2.4036	0.4031036778166084	between
GL1080	Fo5176	0.9673	2.8879	0.3349492710966446	between
GL1080	GL1080	0.0089	0.0081	1.0987654320987654	within
GL1080	GL1080	0.0156	0.0142	1.0985915492957743	within
GL1080	GL1080	0.0134	0.0121	1.1074380165289257	within
GL1080	GL1315	0.9611	2.5169	0.3818586356231872	between
GL1080	GL1315	0.083	0.1264	0.6566455696202531	between
GL1080	GL1315	0.9646	2.4401	0.3953116675546084	between
GL1080	GL1315	0.976	2.3344	0.4180945853324194	between
GL1080	GL1381	0.9622	2.4941	0.3857904654985766	between
GL1080	GL1381	0.9605	2.4766	0.3878300896390212	between
GL1080	GL1381	0.9573	2.5393	0.3769936596699878	between
GL1080	GL1381	0.9596	2.5634	0.3743465709604431	between
GL1080	GL1381	0.9609	2.5769	0.3728899064767744	between
GL1080	GL1381	0.9728	2.5483	0.3817446925401248	between
GL1080	GL1381	0.9606	2.5301	0.3796687877949488	between
GL1080	GL1381	0.9606	2.5914	0.3706876591803658	between
GL1080	GL1381	0.9648	2.4444	0.3946980854197349	between
GL1080	GL1381	0.9607	2.6558	0.3617365765494389	between
GL1080	GL1381	0.9607	2.6558	0.3617365765494389	between
GL1080	GL1381	0.9607	2.6558	0.3617365765494389	between
GL1080	GL1381	0.9653	2.5992	0.3713835026161896	between
GL1080	GL1381	0.9662	2.7191	0.3553381633628774	between
GL1080	GL1381	0.964	2.4094	0.4000996098613762	between
GL1080	GL1381	0.9607	2.5892	0.3710412482620114	between
GL1080	GL1381	0.9562	2.4554	0.3894273845401971	between
GL1080	II5	0.9615	2.2815	0.4214332675871138	between
GL1080	II5	0.8643	1.477	0.5851726472579553	between
GL1080	II5	0.8224	1.2828	0.6410975990021828	between
GL1080	race3	0.9683	2.4263	0.3990850265836871	between
GL1080	Fo5176	0.9696	2.8316	0.3424212459386919	between
GL1080	GL1080	0.0141	0.0142	0.9929577464788732	within
GL1080	GL1080	0.0134	0.0121	1.1074380165289257	within
GL1080	GL1315	0.9574	2.6031	0.3677922477046598	between
GL1080	GL1315	0.0814	0.1263	0.6444972288202693	between
GL1080	GL1315	0.9609	2.5173	0.3817185079251579	between
GL1080	GL1315	0.9721	2.4011	0.404856	between
GL1080	GL1381	0.9584	2.5776	0.3718187461204221	between
GL1080	GL1381	0.9567	2.558	0.3740031274433151	between
GL1080	GL1381	0.9536	2.6282	0.3628338787002511	between
GL1080	GL1381	0.9559	2.6556	0.3599563187226992	between
GL1080	GL1381	0.9571	2.6706	0.3583838837714371	between
GL1080	GL1381	0.969	2.6382	0.3672958835569707	between
GL1080	GL1381	0.9568	2.6178	0.3654977461990984	between
GL1080	GL1381	0.9568	2.6871	0.3560716013546202	between
GL1080	GL1381	0.961	2.5223	0.3810014669151171	between
GL1080	GL1381	0.9569	2.7607	0.3466149889520774	between
GL1080	GL1381	0.9569	2.7607	0.3466149889520774	between
GL1080	GL1381	0.9569	2.7607	0.3466149889520774	between
GL1080	GL1381	0.9615	2.6959	0.3566526948328944	between
GL1080	GL1381	0.9624	2.834	0.339591	between
GL1080	GL1381	0.9602	2.4835	0.3866317696798873	between
GL1080	GL1381	0.9569	2.6847	0.3564271613215629	between
GL1080	GL1381	0.9525	2.5345	0.3758137699743539	between
GL1080	II5	0.9542	2.1915	0.4354095368469085	between
GL1080	II5	0.8544	1.4522	0.5883487122985815	between
GL1080	II5	0.812	1.2581	0.6454176933471107	between
GL1080	race3	0.9645	2.5021	0.3854761999920067	between
GL1080	Fo5176	0.9622	2.5897	0.371549	between
GL1080	GL1080	0.0081	0.006	1.35	within
GL1080	GL1315	0.9666	2.5116	0.384854	between
GL1080	GL1315	0.079	0.1287	0.6138306138306138	between
GL1080	GL1315	0.9702	2.4353	0.3983903420523139	between
GL1080	GL1315	0.9816	2.3303	0.4212333175985925	between
GL1080	GL1381	0.9677	2.489	0.3887906789875452	between
GL1080	GL1381	0.966	2.4716	0.3908399417381453	between
GL1080	GL1381	0.9628	2.5339	0.3799676388176329	between
GL1080	GL1381	0.9651	2.5578	0.3773164438189069	between
GL1080	GL1381	0.9664	2.5712	0.3758556316116988	between
GL1080	GL1381	0.9784	2.5428	0.3847726915211578	between
GL1080	GL1381	0.9661	2.5247	0.3826593258604982	between
GL1080	GL1381	0.9661	2.5855	0.3736608006188358	between
GL1080	GL1381	0.9703	2.4396	0.3977291359239219	between
GL1080	GL1381	0.9661	2.6493	0.3646623636432264	between
GL1080	GL1381	0.9661	2.6493	0.3646623636432264	between
GL1080	GL1381	0.9661	2.6493	0.3646623636432264	between
GL1080	GL1381	0.9708	2.5933	0.374349	between
GL1080	GL1381	0.9717	2.7122	0.3582700390826635	between
GL1080	GL1381	0.9695	2.4048	0.4031520292747838	between
GL1080	GL1381	0.9661	2.5834	0.373965	between
GL1080	GL1381	0.9617	2.4506	0.3924345058353056	between
GL1080	II5	0.9612	2.2433	0.4284759060312932	between
GL1080	II5	0.86	1.5191	0.5661246790863012	between
GL1080	II5	0.8275	1.3132	0.6301401157477917	between
GL1080	race3	0.9738	2.4216	0.4021308225966303	between
GL1080	Fo5176	0.9693	2.5485	0.3803413772807533	between
GL1080	GL1315	0.9703	2.5995	0.3732640892479323	between
GL1080	GL1315	0.0766	0.1261	0.6074544012688343	between
GL1080	GL1315	0.9738	2.5143	0.3873046175874001	between
GL1080	GL1315	0.9853	2.3987	0.4107641639221245	between
GL1080	GL1381	0.9713	2.5741	0.3773357678411872	between
GL1080	GL1381	0.9696	2.5547	0.3795357576232043	between
GL1080	GL1381	0.9664	2.6245	0.3682225185749667	between
GL1080	GL1381	0.9687	2.6517	0.3653128181921032	between
GL1080	GL1381	0.97	2.6665	0.3637727357959872	between
GL1080	GL1381	0.9821	2.6344	0.3727983601579107	between
GL1080	GL1381	0.9697	2.6142	0.3709356590926478	between
GL1080	GL1381	0.9697	2.6829	0.3614372507361437	between
GL1080	GL1381	0.9739	2.5192	0.3865909812638933	between
GL1080	GL1381	0.9698	2.7559	0.3519	between
GL1080	GL1381	0.9698	2.7559	0.3519	between
GL1080	GL1381	0.9698	2.7559	0.3519	between
GL1080	GL1381	0.9745	2.6917	0.3620388601998737	between
GL1080	GL1381	0.9754	2.8286	0.3448349006575691	between
GL1080	GL1381	0.9732	2.4807	0.3923086225662111	between
GL1080	GL1381	0.9698	2.6805	0.361798	between
GL1080	GL1381	0.9653	2.5313	0.3813455536680757	between
GL1080	II5	0.9675	2.3494	0.4118072699412616	between
GL1080	II5	0.8675	1.4834	0.5848051772954025	between
GL1080	II5	0.8303	1.2862	0.6455450163271653	between
GL1080	race3	0.9775	2.4992	0.3911251600512164	between
GL1080	Fo5176	0.9757	2.7117	0.359811	between
GL1315	GL1315	0.7758	1.3277	0.5843187467048279	within
GL1315	GL1315	0.0051	0.0332	0.1536144578313253	within
GL1315	GL1315	0.0074	0.0417	0.1774580335731415	within
GL1315	GL1381	0.0029	0.0123	0.2357723577235772	between
GL1315	GL1381	0.0037	0.0143	0.2587412587412587	between
GL1315	GL1381	0.0029	0.0143	0.2027972027972027	between
GL1315	GL1381	0.0059	0.0123	0.4796747967479675	between
GL1315	GL1381	0.0029	0.0164	0.1768292682926829	between
GL1315	GL1381	0.0037	0.0143	0.2587412587412587	between
GL1315	GL1381	0.0022	0.0102	0.2156862745098039	between
GL1315	GL1381	0.0022	0.0082	0.2682926829268293	between
GL1315	GL1381	0.0015	0.0082	0.1829268292682926	between
GL1315	GL1381	0.0022	0.0123	0.1788617886178861	between
GL1315	GL1381	0.0022	0.0123	0.1788617886178861	between
GL1315	GL1381	0.0022	0.0123	0.1788617886178861	between
GL1315	GL1381	0.0037	0.0143	0.2587412587412587	between
GL1315	GL1381	0.0029	0.0143	0.2027972027972027	between
GL1315	GL1381	0.0029	0.0144	0.2013888888888888	between
GL1315	GL1381	0.0022	0.0143	0.1538461538461538	between
GL1315	GL1381	0.0044	0.0102	0.4313725490196078	between
GL1315	II5	0.2573	1.1897	0.2162730100025216	between
GL1315	II5	0.5365	1.5671	0.3423521153723438	between
GL1315	II5	0.3818	1.3806	0.2765464290888019	between
GL1315	race3	0.0096	0.0482	0.1991701244813278	between
GL1315	Fo5176	0.2512	1.1937	0.2104381335343888	between
GL1315	GL1315	0.7785	1.3118	0.5934593688062204	within
GL1315	GL1315	0.7873	1.2979	0.6065952692811465	within
GL1315	GL1381	0.7766	1.3231	0.5869548786939762	between
GL1315	GL1381	0.7753	1.319	0.5877937831690675	between
GL1315	GL1381	0.7728	1.3327	0.5798754408343963	between
GL1315	GL1381	0.7747	1.3357	0.5799955079733473	between
GL1315	GL1381	0.7755	1.3403	0.578602	between
GL1315	GL1381	0.7848	1.3346	0.588041	between
GL1315	GL1381	0.7754	1.3303	0.582876	between
GL1315	GL1381	0.7754	1.3422	0.5777082402026523	between
GL1315	GL1381	0.7786	1.3119	0.5934903574967604	between
GL1315	GL1381	0.7754	1.3541	0.5726312680008862	between
GL1315	GL1381	0.7754	1.3541	0.5726312680008862	between
GL1315	GL1381	0.7754	1.3541	0.5726312680008862	between
GL1315	GL1381	0.779	1.3444	0.5794406426658733	between
GL1315	GL1381	0.7797	1.3651	0.5711669474763753	between
GL1315	GL1381	0.7781	1.3271	0.586316	between
GL1315	GL1381	0.7754	1.3419	0.5778373947388031	between
GL1315	GL1381	0.7719	1.3146	0.5871748060246463	between
GL1315	II5	0.8389	2.0778	0.4037443449802676	between
GL1315	II5	0.7618	1.3488	0.5647983392645315	between
GL1315	II5	0.722	1.2183	0.592629	between
GL1315	race3	0.7845	1.3375	0.5865420560747664	between
GL1315	Fo5176	0.8406	2.2372	0.3757375290541748	between
GL1315	GL1315	0.0066	0.0417	0.158273	within
GL1315	GL1381	0.0051	0.0374	0.1363636363636363	between
GL1315	GL1381	0.0059	0.0353	0.1671388101983003	between
GL1315	GL1381	0.0051	0.031	0.164516	between
GL1315	GL1381	0.0066	0.0332	0.1987951807228915	between
GL1315	GL1381	0.0037	0.0289	0.1280276816608996	between
GL1315	GL1381	0.0059	0.0395	0.1493670886075949	between
GL1315	GL1381	0.0044	0.0353	0.1246458923512748	between
GL1315	GL1381	0.0044	0.0332	0.1325301204819277	between
GL1315	GL1381	0.0051	0.0332	0.1536144578313253	between
GL1315	GL1381	0.0044	0.0374	0.1176470588235294	between
GL1315	GL1381	0.0044	0.0374	0.1176470588235294	between
GL1315	GL1381	0.0044	0.0374	0.1176470588235294	between
GL1315	GL1381	0.0059	0.0352	0.1676136363636363	between
GL1315	GL1381	0.0051	0.0353	0.1444759206798867	between
GL1315	GL1381	0.0051	0.0311	0.1639871382636656	between
GL1315	GL1381	0.0044	0.0395	0.1113924050632911	between
GL1315	GL1381	0.0066	0.0353	0.1869688385269121	between
GL1315	II5	0.2615	1.1773	0.222118	between
GL1315	II5	0.5428	1.6128	0.3365575396825396	between
GL1315	II5	0.3869	1.3899	0.2783653500251817	between
GL1315	race3	0.0103	0.0568	0.181338	between
GL1315	Fo5176	0.2554	1.201	0.2126561199000832	between
GL1315	GL1381	0.0074	0.046	0.1608695652173913	between
GL1315	GL1381	0.0066	0.0482	0.1369294605809128	between
GL1315	GL1381	0.0074	0.0481	0.1538461538461538	between
GL1315	GL1381	0.0088	0.0461	0.1908893709327548	between
GL1315	GL1381	0.0059	0.0374	0.1577540106951871	between
GL1315	GL1381	0.0066	0.0481	0.1372141372141372	between
GL1315	GL1381	0.0066	0.0439	0.1503416856492027	between
GL1315	GL1381	0.0066	0.0417	0.158273	between
GL1315	GL1381	0.0073	0.046	0.158696	between
GL1315	GL1381	0.0066	0.046	0.1434782608695652	between
GL1315	GL1381	0.0066	0.046	0.1434782608695652	between
GL1315	GL1381	0.0066	0.046	0.1434782608695652	between
GL1315	GL1381	0.0066	0.0481	0.1372141372141372	between
GL1315	GL1381	0.0059	0.0482	0.1224066390041493	between
GL1315	GL1381	0.0059	0.0482	0.1224066390041493	between
GL1315	GL1381	0.0066	0.0482	0.1369294605809128	between
GL1315	GL1381	0.0074	0.0439	0.1685649202733485	between
GL1315	II5	0.257	1.1924	0.2155317007715532	between
GL1315	II5	0.5383	1.5472	0.3479188210961738	between
GL1315	II5	0.3833	1.3905	0.2756562387630348	between
GL1315	race3	0.0111	0.0701	0.1583452211126961	between
GL1315	Fo5176	0.2531	1.1848	0.213623	between
GL1381	GL1381	0.0029	0.0082	0.3536585365853658	within
GL1381	GL1381	0.0015	0.0102	0.1470588235294117	within
GL1381	GL1381	0.0059	0.0123	0.4796747967479675	within
GL1381	GL1381	0.0015	0.0164	0.0914634	within
GL1381	GL1381	0.0051	0.0061	0.8360655737704918	within
GL1381	GL1381	0.0007	0.002	0.35	within
GL1381	GL1381	0.0007	0.0041	0.1707317073170731	within
GL1381	GL1381	0.0015	0.0082	0.1829268292682926	within
GL1381	GL1381	0.0007	0.0082	0.0853659	within
GL1381	GL1381	0.0007	0.0082	0.0853659	within
GL1381	GL1381	0.0007	0.0082	0.0853659	within
GL1381	GL1381	0.0022	0.0102	0.2156862745098039	within
GL1381	GL1381	0.0029	0.0143	0.2027972027972027	within
GL1381	GL1381	0.0029	0.0143	0.2027972027972027	within
GL1381	GL1381	0.0007	0.0061	0.1147540983606557	within
GL1381	GL1381	0.0044	0.0185	0.2378378378378378	within
GL1381	II5	0.2568	1.1842	0.2168552609356527	between
GL1381	II5	0.538	1.5186	0.354274	between
GL1381	II5	0.3831	1.3424	0.2853843861740167	between
GL1381	race3	0.0096	0.0482	0.1991701244813278	between
GL1381	Fo5176	0.2507	1.1687	0.2145118507743646	between
GL1381	GL1381	0.0029	0.0102	0.284314	within
GL1381	GL1381	0.0066	0.0102	0.6470588235294117	within
GL1381	GL1381	0.0022	0.0185	0.1189189189189189	within
GL1381	GL1381	0.0051	0.0102	0.5	within
GL1381	GL1381	0.0029	0.0082	0.3536585365853658	within
GL1381	GL1381	0.0029	0.0102	0.284314	within
GL1381	GL1381	0.0044	0.0082	0.5365853658536586	within
GL1381	GL1381	0.0029	0.0143	0.2027972027972027	within
GL1381	GL1381	0.0029	0.0143	0.2027972027972027	within
GL1381	GL1381	0.0029	0.0143	0.2027972027972027	within
GL1381	GL1381	0.0015	0.0082	0.1829268292682926	within
GL1381	GL1381	0.0022	0.0123	0.1788617886178861	within
GL1381	GL1381	0.0037	0.0123	0.3008130081300813	within
GL1381	GL1381	0.0029	0.0123	0.2357723577235772	within
GL1381	GL1381	0.0037	0.0123	0.3008130081300813	within
GL1381	II5	0.2572	1.1808	0.2178184281842818	between
GL1381	II5	0.5356	1.5607	0.3431793426026783	between
GL1381	II5	0.3812	1.3629	0.2796977034265169	between
GL1381	race3	0.0088	0.0504	0.1746031746031746	between
GL1381	Fo5176	0.2514	1.1831	0.2124926041754712	between
GL1381	GL1381	0.0044	0.0102	0.4313725490196078	within
GL1381	GL1381	0.0015	0.0184	0.0815217	within
GL1381	GL1381	0.0051	0.0123	0.4146341463414634	within
GL1381	GL1381	0.0022	0.0123	0.1788617886178861	within
GL1381	GL1381	0.0022	0.0102	0.2156862745098039	within
GL1381	GL1381	0.0029	0.0061	0.4754098360655737	within
GL1381	GL1381	0.0022	0.0143	0.1538461538461538	within
GL1381	GL1381	0.0022	0.0143	0.1538461538461538	within
GL1381	GL1381	0.0022	0.0143	0.1538461538461538	within
GL1381	GL1381	0.0022	0.0123	0.1788617886178861	within
GL1381	GL1381	0.0029	0.0123	0.2357723577235772	within
GL1381	GL1381	0.0029	0.0123	0.2357723577235772	within
GL1381	GL1381	0.0022	0.0164	0.1341463414634146	within
GL1381	GL1381	0.0044	0.0164	0.2682926829268293	within
GL1381	II5	0.2568	1.163	0.2208082545141874	between
GL1381	II5	0.5382	1.5629	0.3443598438799667	between
GL1381	II5	0.3832	1.3163	0.2911190458102256	between
GL1381	race3	0.0096	0.046	0.208696	between
GL1381	Fo5176	0.2508	1.167	0.2149100257069409	between
GL1381	GL1381	0.0059	0.0164	0.3597560975609756	within
GL1381	GL1381	0.0081	0.0144	0.5625	within
GL1381	GL1381	0.0051	0.0102	0.5	within
GL1381	GL1381	0.0051	0.0082	0.6219512195121951	within
GL1381	GL1381	0.0059	0.0082	0.7195121951219512	within
GL1381	GL1381	0.0051	0.0123	0.4146341463414634	within
GL1381	GL1381	0.0051	0.0123	0.4146341463414634	within
GL1381	GL1381	0.0051	0.0123	0.4146341463414634	within
GL1381	GL1381	0.0066	0.0102	0.6470588235294117	within
GL1381	GL1381	0.0059	0.0102	0.5784313725490196	within
GL1381	GL1381	0.0044	0.0102	0.4313725490196078	within
GL1381	GL1381	0.0051	0.0144	0.3541666666666667	within
GL1381	GL1381	0.0059	0.0144	0.4097222222222222	within
GL1381	II5	0.2617	1.1812	0.221554	between
GL1381	II5	0.5426	1.5542	0.3491185175653069	between
GL1381	II5	0.3869	1.3576	0.2849882144961697	between
GL1381	race3	0.0125	0.0527	0.2371916508538899	between
GL1381	Fo5176	0.2556	1.1852	0.2156598042524468	between
GL1381	GL1381	0.0037	0.0184	0.2010869565217391	within
GL1381	GL1381	0.0022	0.0143	0.1538461538461538	within
GL1381	GL1381	0.0022	0.0123	0.1788617886178861	within
GL1381	GL1381	0.0029	0.0164	0.1768292682926829	within
GL1381	GL1381	0.0022	0.0123	0.1788617886178861	within
GL1381	GL1381	0.0022	0.0123	0.1788617886178861	within
GL1381	GL1381	0.0022	0.0123	0.1788617886178861	within
GL1381	GL1381	0.0022	0.0184	0.1195652173913043	within
GL1381	GL1381	0.0029	0.0143	0.2027972027972027	within
GL1381	GL1381	0.0029	0.0185	0.1567567567567567	within
GL1381	GL1381	0.0022	0.0143	0.1538461538461538	within
GL1381	GL1381	0.0044	0.0226	0.1946902654867257	within
GL1381	II5	0.2574	1.1668	0.2206033596160438	between
GL1381	II5	0.5376	1.537	0.349772	between
GL1381	II5	0.3827	1.3571	0.2819983788961757	between
GL1381	race3	0.0081	0.0525	0.1542857142857142	between
GL1381	Fo5176	0.2513	1.1518	0.2181802396249349	between
GL1381	GL1381	0.0044	0.0082	0.5365853658536586	within
GL1381	GL1381	0.0044	0.0102	0.4313725490196078	within
GL1381	GL1381	0.0037	0.0102	0.3627450980392157	within
GL1381	GL1381	0.0044	0.0143	0.3076923076923077	within
GL1381	GL1381	0.0044	0.0143	0.3076923076923077	within
GL1381	GL1381	0.0044	0.0143	0.3076923076923077	within
GL1381	GL1381	0.0044	0.0081	0.54321	within
GL1381	GL1381	0.0037	0.0123	0.3008130081300813	within
GL1381	GL1381	0.0051	0.0164	0.3109756097560975	within
GL1381	GL1381	0.0044	0.0123	0.3577235772357723	within
GL1381	GL1381	0.0051	0.0206	0.2475728155339805	within
GL1381	II5	0.2615	1.2169	0.2148902950119155	between
GL1381	II5	0.5421	1.5696	0.345375	between
GL1381	II5	0.3863	1.3827	0.2793809213856946	between
GL1381	race3	0.0088	0.0503	0.1749502982107356	between
GL1381	Fo5176	0.2556	1.1988	0.2132132132132131	between
GL1381	GL1381	0	0.002	0	within
GL1381	GL1381	0.0007	0.0102	0.0686275	within
GL1381	GL1381	0	0.0061	0	within
GL1381	GL1381	0	0.0061	0	within
GL1381	GL1381	0	0.0061	0	within
GL1381	GL1381	0.0029	0.0082	0.3536585365853658	within
GL1381	GL1381	0.0022	0.0123	0.1788617886178861	within
GL1381	GL1381	0.0022	0.0123	0.1788617886178861	within
GL1381	GL1381	0	0.0041	0	within
GL1381	GL1381	0.0037	0.0164	0.2256097560975609	within
GL1381	II5	0.2578	1.1754	0.2193295899268334	between
GL1381	II5	0.5372	1.5281	0.3515476735815719	between
GL1381	II5	0.3824	1.3499	0.2832802429809615	between
GL1381	race3	0.0088	0.046	0.1913043478260869	between
GL1381	Fo5176	0.2517	1.1602	0.2169453542492673	between
GL1381	GL1381	0.0007	0.0082	0.0853659	within
GL1381	GL1381	0	0.0041	0	within
GL1381	GL1381	0	0.0041	0	within
GL1381	GL1381	0	0.0041	0	within
GL1381	GL1381	0.0029	0.0102	0.284314	within
GL1381	GL1381	0.0022	0.0102	0.2156862745098039	within
GL1381	GL1381	0.0022	0.0102	0.2156862745098039	within
GL1381	GL1381	0	0.0061	0	within
GL1381	GL1381	0.0037	0.0143	0.2587412587412587	within
GL1381	II5	0.2578	1.1754	0.2193295899268334	between
GL1381	II5	0.5372	1.5281	0.3515476735815719	between
GL1381	II5	0.3824	1.3499	0.2832802429809615	between
GL1381	race3	0.0088	0.0482	0.1825726141078838	between
GL1381	Fo5176	0.2517	1.1602	0.2169453542492673	between
GL1381	GL1381	0.0007	0.0123	0.0569106	within
GL1381	GL1381	0.0007	0.0123	0.0569106	within
GL1381	GL1381	0.0007	0.0123	0.0569106	within
GL1381	GL1381	0.0037	0.0102	0.3627450980392157	within
GL1381	GL1381	0.0029	0.0102	0.284314	within
GL1381	GL1381	0.0029	0.0102	0.284314	within
GL1381	GL1381	0.0007	0.0143	0.048951	within
GL1381	GL1381	0.0044	0.0102	0.4313725490196078	within
GL1381	II5	0.2588	1.1863	0.2181572957936441	between
GL1381	II5	0.5401	1.5298	0.3530526866257027	between
GL1381	II5	0.3848	1.339	0.287379	between
GL1381	race3	0.0096	0.0482	0.1991701244813278	between
GL1381	Fo5176	0.2527	1.1902	0.212317	between
GL1381	GL1381	0	0		within
GL1381	GL1381	0	0		within
GL1381	GL1381	0.0029	0.0143	0.2027972027972027	within
GL1381	GL1381	0.0022	0.0102	0.2156862745098039	within
GL1381	GL1381	0.0022	0.0144	0.1527777777777778	within
GL1381	GL1381	0	0.002	0	within
GL1381	GL1381	0.0037	0.0185	0.2	within
GL1381	II5	0.2578	1.1751	0.2193855842055995	between
GL1381	II5	0.5372	1.5276	0.3516627389368945	between
GL1381	II5	0.3824	1.3495	0.2833642089662838	between
GL1381	race3	0.0088	0.0482	0.1825726141078838	between
GL1381	Fo5176	0.2517	1.1599	0.2170014656435899	between
GL1381	GL1381	0	0		within
GL1381	GL1381	0.0029	0.0143	0.2027972027972027	within
GL1381	GL1381	0.0022	0.0102	0.2156862745098039	within
GL1381	GL1381	0.0022	0.0144	0.1527777777777778	within
GL1381	GL1381	0	0.002	0	within
GL1381	GL1381	0.0037	0.0185	0.2	within
GL1381	II5	0.2578	1.1751	0.2193855842055995	between
GL1381	II5	0.5372	1.5276	0.3516627389368945	between
GL1381	II5	0.3824	1.3495	0.2833642089662838	between
GL1381	race3	0.0088	0.0482	0.1825726141078838	between
GL1381	Fo5176	0.2517	1.1599	0.2170014656435899	between
GL1381	GL1381	0.0029	0.0143	0.2027972027972027	within
GL1381	GL1381	0.0022	0.0102	0.2156862745098039	within
GL1381	GL1381	0.0022	0.0144	0.1527777777777778	within
GL1381	GL1381	0	0.002	0	within
GL1381	GL1381	0.0037	0.0185	0.2	within
GL1381	II5	0.2578	1.1751	0.2193855842055995	between
GL1381	II5	0.5372	1.5276	0.3516627389368945	between
GL1381	II5	0.3824	1.3495	0.2833642089662838	between
GL1381	race3	0.0088	0.0482	0.1825726141078838	between
GL1381	Fo5176	0.2517	1.1599	0.2170014656435899	between
GL1381	GL1381	0.0007	0.0041	0.1707317073170731	within
GL1381	GL1381	0.0037	0.0123	0.3008130081300813	within
GL1381	GL1381	0.0029	0.0123	0.2357723577235772	within
GL1381	GL1381	0.0037	0.0164	0.2256097560975609	within
GL1381	II5	0.2553	1.1971	0.2132653913624592	between
GL1381	II5	0.5345	1.5872	0.3367565524193548	between
GL1381	II5	0.3802	1.3834	0.2748301286684979	between
GL1381	race3	0.0074	0.0503	0.147117	between
GL1381	Fo5176	0.2494	1.1994	0.2079373019843255	between
GL1381	GL1381	0.0029	0.0123	0.2357723577235772	within
GL1381	GL1381	0.0022	0.0123	0.1788617886178861	within
GL1381	GL1381	0.0029	0.0164	0.1768292682926829	within
GL1381	II5	0.2563	1.1889	0.2155774245100512	between
GL1381	II5	0.5351	1.5821	0.3382213513684343	between
GL1381	II5	0.3807	1.3795	0.2759695541862993	between
GL1381	race3	0.0066	0.0547	0.1206581352833638	between
GL1381	Fo5176	0.2504	1.1912	0.2102081934184016	between
GL1381	GL1381	0.0022	0.0164	0.1341463414634146	within
GL1381	GL1381	0.0044	0.0164	0.2682926829268293	within
GL1381	II5	0.2572	1.1925	0.2156813417190775	between
GL1381	II5	0.5362	1.5721	0.3410724508619044	between
GL1381	II5	0.3817	1.3716	0.2782881306503353	between
GL1381	race3	0.0096	0.0548	0.1751824817518248	between
GL1381	Fo5176	0.2532	1.1865	0.2134007585335018	between
GL1381	GL1381	0.0037	0.0206	0.1796116504854369	within
GL1381	II5	0.2578	1.1751	0.2193855842055995	between
GL1381	II5	0.5372	1.5276	0.3516627389368945	between
GL1381	II5	0.3824	1.3495	0.2833642089662838	between
GL1381	race3	0.0088	0.046	0.1913043478260869	between
GL1381	Fo5176	0.2517	1.1599	0.2170014656435899	between
GL1381	II5	0.2603	1.142	0.2279334500875656	between
GL1381	II5	0.5412	1.5818	0.3421418636995827	between
GL1381	II5	0.3857	1.3791	0.2796751504604452	between
GL1381	race3	0.0096	0.0547	0.1755027422303473	between
GL1381	Fo5176	0.2544	1.1827	0.2151010399932358	between
II5	II5	0.2443	0.4738	0.5156184043900379	within
II5	II5	0.1103	0.2228	0.4950628366247755	within
II5	race3	0.2574	1.1789	0.2183391296971753	between
II5	Fo5176	0.0221	0.194	0.1139175257731958	between
II5	II5	0.1143	0.183	0.6245901639344262	within
II5	race3	0.5397	1.5822	0.3411073189230185	between
II5	Fo5176	0.2645	0.6194	0.4270261543429126	between
II5	race3	0.382	1.3923	0.2743661567190978	between
II5	Fo5176	0.1297	0.4174	0.3107331097268807	between
race3	Fo5176	0.2515	1.1248	0.2235953058321479	between
